# Supplementary material for: Factors associated with hypertriglyceridemia among the hill tribe people aged 30 years and over, Thailand: a cross-sectional study
Source: BMC Public Health. 2021 Mar 23;21:581. doi: 10.1186/s12889-021-10632-z (PMC7989000; doi:10.1186/s12889-021-10632-z)
Supplement: Supplementary file 2 — Additional file 2. [file 12889_2021_10632_MOESM2_ESM.xlsx]

## Sheet: Sheet1
Code	Eat_breakfast	Weight	Height	BMI	Re_BMI	New_BMI	Waistline	New_Waistline	Hips	Pressure_systolic	Re_systolic	New_systolic	Pressure_diastolic	Re_diastolic	New_diastolic	Blood_pressure	Re_Blood_pressure	Sex	Age	Re_Age	New_age	Tribe	Religion	New_religion	Education	New_education	Speak_Thai	Hear_Thai	Read_Thai	Write_Thai	Occupation	New_occupation	Income	Re_Income	Debt	Re_Debt	New_debt	Status	New_status	House_member	Re_House_member	New_housemember	Live_with	Diarrhea	Cold	TB	Check_DM	Re_CheckDM	New_checkDM
1	0	67.7	156	27.82	3	3	82	1	101	106	1	0	74	1	0	0	0	2	75	4	5	3	1	1	1	1	1	1	1	1	2	2	9600	1	0	1	1	2	2	1	1	1	1	0	1	1	1	1	2
2	0	73	145	34.72	3	3	73	0	95	131	2	0	87	2	0	0	0	2	75	4	5	3	1	1	1	1	1	1	1	1	1	1	25000	1	0	1	1	1	1	1	1	1	1	0	0	0	0	2	1
3	0	58.9	160	23.01	3	3	82	0	92	123	2	0	69	1	0	0	0	1	78	4	5	3	1	1	1	1	1	1	1	1	1	1	30000	1	0	1	1	4	3	7	2	2	3	1	0	0	0	2	1
4	0	53	152	22.94	2	1	76	0	92	125	2	0	75	1	0	0	0	2	60	4	4	1	2	2	2	2	3	3	2	2	2	2	42000	1	0	1	1	2	2	2	1	1	2	0	0	0	1	1	2
5	0	65	160	25.39	3	3	81	0	93	134	2	0	78	1	0	0	0	1	62	4	4	3	1	1	1	1	3	3	1	2	2	2	30000	1	60000	4	2	2	2	8	2	2	2	1	0	0	1	1	2
6	0	65	159	25.71	3	3	79	0	96	124	2	0	99	3	1	1	1	1	46	2	2	3	1	1	5	4	3	3	3	3	2	2	200000	3	0	1	1	2	2	5	2	2	2	1	1	0	1	1	2
7	0	65	161	25.08	3	3	86	0	100	161	3	1	110	3	1	2	1	1	30	1	1	2	2	2	3	3	3	3	3	3	4	3	35000	1	120000	5	2	2	2	4	1	1	2	1	0	0	0	2	1
8	0	63	158	25.24	3	3	78	0	96	110	1	0	68	1	0	0	0	2	59	3	3	2	1	1	1	1	2	2	1	1	2	2	60000	2	20000	3	2	2	2	3	1	1	2	0	0	0	0	2	1
9	0	61.9	150	27.51	3	3	87	0	100	124	2	0	75	1	0	0	0	1	75	4	5	2	1	1	1	1	1	1	1	1	1	1	180000	3	0	1	1	2	2	2	1	1	2	0	0	0	1	1	2
10	0	48	155	19.98	2	1	71	0	91	137	2	0	73	1	0	0	0	2	52	3	3	2	1	1	1	1	1	1	1	1	1	1	9600	1	5000	2	2	4	3	2	1	1	3	0	0	0	1	1	2
11	0	55	150	24.44	3	3	76	0	100	130	2	0	53	1	0	0	0	2	42	2	2	2	1	1	1	1	3	3	1	1	1	1	15000	1	20000	3	2	2	2	4	1	1	2	0	0	0	0	2	1
12	0	59	151	25.88	3	3	80	1	96	150	3	1	104	3	1	2	1	2	34	1	1	2	1	1	2	2	3	3	3	3	2	2	30000	1	0	1	1	2	2	7	2	2	2	1	1	0	0	2	1
13	0	58	155	24.14	3	3	82	1	86	158	3	1	101	3	1	2	1	2	65	4	4	2	2	2	1	1	2	2	2	2	1	1	9600	1	0	1	1	2	2	6	2	2	2	0	0	0	1	1	2
14	0	56	160	21.88	2	1	68	0	98	137	2	0	97	3	1	1	1	2	63	4	4	2	2	2	1	1	2	2	1	1	1	1	12000	1	0	1	1	2	2	6	2	2	1	0	0	0	1	1	2
15	1	56	157	22.72	2	1	86	1	92	160	3	1	83	2	0	1	1	2	65	4	4	2	2	2	1	1	1	1	1	1	1	1	20000	1	20000	3	2	2	2	5	2	2	2	1	0	0	1	1	2
16	1	70	156	28.76	3	3	98	1	106	148	3	1	81	2	0	1	1	2	50	3	3	2	1	1	1	1	1	3	1	1	2	2	84000	2	0	1	1	1	1	2	1	1	3	0	0	0	0	2	1
17	1	71.8	156	29.5	3	3	92	1	108	134	2	0	90	3	1	1	1	2	55	3	3	2	1	1	1	1	3	3	1	1	2	2	108000	3	0	1	1	2	2	4	1	1	1	0	0	0	0	2	1
18	0	44.1	145	20.98	2	1	70	0	91	115	1	0	83	2	0	0	0	2	39	1	1	2	1	1	1	1	3	3	1	2	2	2	50000	1	0	1	1	1	1	4	1	1	2	1	1	0	0	2	1
19	0	65.1	155	27.1	3	3	99	1	100	133	2	0	77	1	0	0	0	2	41	2	2	2	2	2	5	4	3	3	3	3	2	2	30000	1	5000	2	2	2	2	5	2	2	2	1	0	0	0	2	1
20	0	63.7	149	28.69	3	3	86	1	98	130	2	0	81	2	0	0	0	2	69	4	4	2	1	1	1	1	2	2	1	1	2	2	20000	1	10000	2	2	2	2	3	1	1	2	1	0	0	1	1	2
21	0	38.6	145	18.36	1	2	66	0	78	109	1	0	72	1	0	0	0	2	43	2	2	2	2	2	4	3	3	3	3	3	2	2	29000	1	20000	3	2	4	3	5	2	2	3	0	0	1	1	1	2
22	0	62.2	150	27.64	3	3	77	0	98	128	2	0	86	2	0	0	0	2	82	4	6	2	2	2	1	1	1	1	1	1	2	2	12000	1	0	1	1	1	1	2	1	1	1	0	0	0	0	2	1
23	0	51.3	145	24.4	3	3	89	1	95.5	176	3	1	98	3	1	2	1	2	44	2	2	2	1	1	1	1	3	3	1	1	2	2	15000	1	0	1	1	2	2	5	2	2	2	0	0	0	0	2	1
24	0	62.2	148	28.4	3	3	90	1	106	130	2	0	72	1	0	0	0	2	31	1	1	5	2	2	5	4	3	3	3	3	2	2	100000	2	60000	4	2	2	2	5	2	2	2	0	0	0	0	2	1
25	0	52.8	150	23.47	3	3	75	0	90	116	1	0	70	1	0	0	0	2	49	2	2	2	1	1	1	1	2	2	1	1	2	2	20000	1	20000	3	2	2	2	3	1	1	2	0	0	0	1	1	2
26	0	63.5	151	27.85	3	3	71	0	101	167	3	1	106	3	1	2	1	2	36	1	1	2	1	1	3	3	3	3	3	3	2	2	30000	1	0	1	1	2	2	5	2	2	2	1	1	0	0	2	1
27	0	78	160	30.47	3	3	91	1	101	154	3	1	89	2	0	1	1	1	31	1	1	2	1	1	1	1	3	3	1	1	4	3	72000	2	20000	3	2	2	2	3	1	1	2	0	0	0	0	2	1
28	0	63.5	149	28.6	3	3	85	1	100	143	3	1	85	2	0	1	1	2	52	3	3	2	1	1	1	1	3	3	1	1	2	2	25000	1	25000	3	2	2	2	2	1	1	2	0	1	0	0	2	1
29	0	78.6	149	35.4	3	3	94	1	112	140	3	1	77	1	0	1	1	2	33	1	1	2	1	1	1	1	2	2	1	1	2	2	180000	3	300000	5	2	2	2	3	1	1	2	0	0	0	0	2	1
30	0	64.1	154	27.03	3	3	84	1	101	177	3	1	91	3	1	2	1	2	32	1	1	2	2	2	1	1	2	2	1	1	1	1	180000	3	0	1	1	2	2	4	1	1	2	1	0	0	0	2	1
31	0	66.1	142	32.78	3	3	85	1	100	130	2	0	79	1	0	0	0	2	66	4	4	1	2	2	1	1	2	2	1	1	1	1	14400	1	0	1	1	2	2	2	1	1	2	1	0	0	0	2	1
32	0	45	135	24.69	3	3	80	1	89	148	3	1	99	3	1	2	1	2	40	2	2	1	2	2	2	2	3	3	2	2	2	2	20000	1	0	1	1	1	1	2	1	1	4	0	0	0	0	2	1
33	0	59.5	153	25.42	3	3	85	1	97	97	1	0	63	1	0	0	0	2	60	4	4	1	2	2	1	1	3	3	1	1	2	2	20000	1	0	1	1	4	3	4	1	1	3	0	1	0	1	1	2
34	0	62.8	150	27.91	3	3	66	0	50	100	1	0	72	1	0	0	0	2	47	2	2	1	1	1	1	1	3	3	1	1	2	2	25000	1	20000	3	2	2	2	4	1	1	3	1	0	0	1	1	2
35	0	59.8	142	29.66	3	3	82	1	101	126	2	0	94	3	1	1	1	2	81	4	6	1	2	2	1	1	2	2	1	1	1	1	84000	2	0	1	1	2	2	2	1	1	2	0	0	0	0	2	1
36	0	48	151	21.05	2	1	71	0	91	148	3	1	85	2	0	1	1	2	75	4	5	1	2	2	1	1	1	1	1	1	1	1	9600	1	0	1	1	2	2	2	1	1	2	0	0	0	0	2	1
37	0	34.7	148	15.84	1	2	65	0	75	137	2	0	88	2	0	0	0	2	72	4	5	1	2	2	1	1	2	2	1	1	1	1	18000	1	0	1	1	2	2	2	1	1	2	1	0	0	0	2	1
38	0	56.5	154	23.82	3	3	78	0	60	124	2	0	84	2	0	0	0	2	39	1	1	1	2	2	3	3	3	3	3	3	2	2	30000	1	0	1	1	2	2	5	2	2	2	0	0	0	1	1	2
39	0	55.2	142	27.38	3	3	89	1	94	125	2	0	57	1	0	0	0	2	53	3	3	1	2	2	1	1	2	2	1	1	4	3	240000	3	0	1	1	1	1	3	1	1	3	0	0	0	1	1	2
40	0	52.7	150	23.42	3	3	78	0	95	147	3	1	100	3	1	2	1	2	40	2	2	1	1	1	1	1	3	3	1	1	2	2	30000	1	30000	3	2	2	2	5	2	2	2	0	1	0	1	1	2
41	0	48.9	162	18.63	2	1	70	0	85	119	1	0	72	1	0	0	0	1	62	4	4	1	1	1	1	1	2	2	1	1	1	1	30000	1	30000	3	2	2	2	5	2	2	3	0	1	0	1	1	2
42	0	46	155	19.15	2	1	67	0	82	142	3	1	97	3	1	2	1	1	61	4	4	1	2	2	1	1	2	2	1	1	1	1	120000	3	0	1	1	2	2	5	2	2	2	1	1	0	1	1	2
43	0	65	155	27.06	3	3	82	1	105	132	2	0	87	2	0	0	0	2	79	4	5	1	2	2	1	1	1	1	1	1	1	1	9600	1	0	1	1	2	2	7	2	2	3	1	1	0	0	2	1
44	0	48	148	21.91	2	1	87	1	70	161	3	1	98	3	1	2	1	2	66	4	4	1	2	2	1	1	2	2	1	1	1	1	12000	1	0	1	1	2	2	2	1	1	2	1	0	0	1	1	2
45	0	48.9	151	21.45	2	1	68	0	70	120	2	0	76	1	0	0	0	2	59	3	3	1	1	1	1	1	3	3	1	1	4	3	15000	1	100000	4	2	2	2	6	2	2	2	1	1	0	1	1	2
46	0	68.9	160	26.91	3	3	95	1	105	142	3	1	91	3	1	2	1	1	55	3	3	1	2	2	1	1	3	3	1	1	2	2	10000	1	0	1	1	4	3	13	3	3	3	0	0	0	1	1	2
47	0	63.7	167	22.84	2	1	78	0	95	145	3	1	86	2	0	1	1	1	67	4	4	1	1	1	1	1	1	1	1	1	1	1	12000	1	0	1	1	4	3	2	1	1	3	1	1	0	0	2	1
48	0	47	147	21.75	2	1	81	1	95	128	2	0	80	2	0	0	0	2	66	4	4	1	1	1	1	1	1	1	1	1	1	1	12000	1	0	1	1	2	2	2	1	1	2	0	0	0	1	1	2
49	0	61.1	151	26.8	3	3	80	1	97	127	2	0	81	2	0	0	0	2	46	2	2	1	1	1	2	2	3	3	3	2	2	2	30000	1	30000	3	2	2	2	7	2	2	2	0	0	0	1	1	2
50	0	39.5	147	18.28	1	2	91	1	75	131	2	0	86	2	0	0	0	2	75	4	5	1	1	1	1	1	1	2	1	1	1	1	18000	1	0	1	1	2	2	3	1	1	2	0	0	0	1	1	2
51	0	64.4	158	25.8	3	3	87	0	93	121	2	0	71	1	0	0	0	1	60	4	4	1	2	2	1	1	2	2	1	1	4	3	100000	2	0	1	1	4	3	8	2	2	2	1	1	0	1	1	2
52	0	50	150	22.22	2	1	63	0	91	142	3	1	98	3	1	2	1	2	70	4	5	1	1	1	1	1	1	1	1	1	4	3	100000	2	0	1	1	2	2	5	2	2	2	1	0	0	0	2	1
53	0	75	164	27.89	3	3	91	1	98	133	2	0	80	2	0	0	0	1	67	4	4	1	2	2	1	1	1	1	1	1	2	2	9600	1	0	1	1	2	2	2	1	1	2	0	0	0	1	1	2
54	0	60	141	30.18	3	3	96.5	1	107	97	1	0	63	1	0	0	0	2	58	3	3	1	1	1	1	1	2	2	2	2	2	2	80000	2	20000	3	2	2	2	2	1	1	2	0	0	0	1	1	2
55	0	61.4	163	23.11	3	3	86	0	88	142	3	1	91	3	1	2	1	1	50	3	3	1	1	1	1	1	3	3	1	1	1	1	20000	1	20000	3	2	2	2	5	2	2	2	0	0	0	1	1	2
56	0	39.8	145	18.93	2	1	68	0	78	129	2	0	79	1	0	0	0	2	50	3	3	2	1	1	1	1	2	2	1	1	2	2	40000	1	0	1	1	4	3	5	2	2	3	1	1	0	0	2	1
57	0	42.2	142	20.93	2	1	70	0	82	180	3	1	89	2	0	1	1	2	66	4	4	2	1	1	1	1	1	1	1	1	2	2	10000	1	0	1	1	1	1	3	1	1	3	0	0	0	0	2	1
58	0	57	146	26.74	3	3	67	0	80	144	3	1	90	3	1	2	1	2	62	4	4	2	1	1	1	1	1	1	1	1	2	2	9600	1	0	1	1	4	3	2	1	1	3	0	1	0	0	2	1
59	0	53.5	153	22.85	2	1	82	1	97	120	2	0	79	1	0	0	0	2	35	1	1	2	1	1	1	1	2	2	1	1	2	2	72000	2	20000	3	2	2	2	3	1	1	1	1	0	1	1	1	2
60	0	41.9	142	20.78	2	1	76	0	88	141	3	1	78	1	0	1	1	2	72	4	5	2	2	2	1	1	1	1	1	1	1	1	50000	1	0	1	1	4	3	3	1	1	3	0	0	0	1	1	2
61	0	57	158	22.83	2	1	84	1	101	114	1	0	72	1	0	0	0	2	60	4	4	2	2	2	1	1	1	1	1	1	4	3	50000	1	0	1	1	2	2	2	1	1	2	0	1	0	0	2	1
62	0	70.4	160	27.5	3	3	90	1	107	128	2	0	86	2	0	0	0	2	42	2	2	2	2	2	1	1	1	2	1	1	4	3	30000	1	130000	5	2	2	2	3	1	1	2	0	0	1	1	1	2
63	0	70.2	161	27.08	3	3	94	1	102	129	2	0	70	1	0	0	0	1	42	2	2	2	2	2	3	3	3	3	2	2	2	2	30000	1	130000	5	2	2	2	3	1	1	2	0	0	0	1	1	2
64	0	73	159	28.88	3	3	82	1	100	133	2	0	88	2	0	0	0	2	35	1	1	2	2	2	2	2	2	2	3	3	2	2	60000	2	100000	4	2	2	2	5	2	2	3	0	0	0	1	1	2
65	0	45	155	18.73	2	1	76	0	89	129	2	0	85	2	0	0	0	1	70	4	5	1	1	1	1	1	1	1	1	1	4	3	100000	2	0	1	1	2	2	5	2	2	2	1	0	0	0	2	1
66	0	57	161	21.99	2	1	73	0	86	112	1	0	65	1	0	0	0	1	40	2	2	2	1	1	2	2	3	3	2	2	2	2	10000	1	10000	2	2	2	2	6	2	2	2	0	1	0	0	2	1
67	0	66	150	29.33	3	3	87	1	104	114	1	0	74	1	0	0	0	2	40	2	2	2	2	2	1	1	1	1	1	1	2	2	20000	1	0	1	1	2	2	6	2	2	2	1	1	0	1	1	2
68	0	52	149	23.42	3	3	75	0	95	122	2	0	85	2	0	0	0	2	37	1	1	2	2	2	2	2	3	3	2	1	2	2	20000	1	0	1	1	2	2	3	1	1	2	0	0	0	1	1	2
69	0	79	153	33.75	3	3	98	1	120	138	2	0	90	3	1	1	1	2	41	2	2	2	2	2	1	1	3	3	1	1	2	2	72000	2	30000	3	2	2	2	4	1	1	3	1	1	0	1	1	2
70	0	40	143	19.56	2	1	84	1	92	111	1	0	73	1	0	0	0	2	63	4	4	2	1	1	1	1	2	2	1	1	2	2	9600	1	0	1	1	4	3	3	1	1	4	1	0	0	0	2	1
71	0	65	147	30.08	3	3	93	1	104	130	2	0	78	1	0	0	0	2	40	2	2	2	2	2	2	2	3	3	3	3	2	2	30000	1	0	1	1	2	2	5	2	2	2	0	0	1	1	1	2
72	0	43	150	19.11	2	1	63	0	80	134	2	0	83	2	0	0	0	2	55	3	3	2	2	2	1	1	2	2	1	1	4	3	20000	1	0	1	1	4	3	2	1	1	3	1	1	0	0	2	1
73	0	48	153	20.5	2	1	69	0	83	124	2	0	79	1	0	0	0	2	56	3	3	2	1	1	1	1	1	2	1	1	1	1	40000	1	0	1	1	2	2	3	1	1	2	0	0	0	1	1	2
74	0	53	150	23.56	3	3	82	1	91	116	1	0	77	1	0	0	0	2	51	3	3	2	1	1	1	1	2	2	2	1	2	2	30000	1	3000	2	2	2	2	6	2	2	2	1	1	0	0	2	1
75	0	60	151	26.31	3	3	95	1	97	137	2	0	86	2	0	0	0	2	68	4	4	2	1	1	1	1	1	1	1	1	2	2	9600	1	0	1	1	2	2	7	2	2	3	1	1	0	1	1	2
76	0	66	150	29.33	3	3	88	0	94	111	1	0	65	1	0	0	0	1	56	3	3	2	2	2	1	1	2	2	1	3	2	2	30000	1	0	1	1	2	2	5	2	2	2	0	1	0	1	1	2
77	0	63	149	28.38	3	3	97	1	103	134	2	0	81	2	0	0	0	2	59	3	3	2	2	2	1	1	3	2	1	1	2	2	20000	1	150000	5	2	2	2	7	2	2	2	0	0	0	1	1	2
78	0	48	142	23.8	3	3	67	0	89	106	1	0	60	1	0	0	0	2	45	2	2	1	2	2	1	1	2	2	1	1	4	3	56000	2	0	1	1	2	2	5	2	2	3	0	0	0	0	2	1
79	0	57	164	21.19	2	1	82	0	97	161	3	1	74	1	0	1	1	1	41	2	2	2	2	2	5	4	3	3	3	3	2	2	30000	1	5000	2	2	2	2	5	2	2	2	1	0	0	0	2	1
80	0	63	146	29.56	3	3	98	1	102	139	2	0	76	1	0	0	0	2	63	4	4	1	2	2	1	1	1	2	1	1	3	3	20000	1	10000	2	2	2	2	5	2	2	2	1	1	0	0	2	1
81	0	52	149	23.42	3	3	75	0	95	144	3	1	91	3	1	2	1	2	37	1	1	2	1	1	2	2	3	3	2	1	2	2	20000	1	0	1	1	2	2	3	1	1	2	0	0	0	1	1	2
82	0	50	149	22.52	2	1	74	0	89	112	1	0	74	1	0	0	0	2	65	4	4	1	2	2	1	1	2	2	1	1	1	1	18000	1	0	1	1	2	2	5	2	2	2	0	0	0	1	1	2
83	0	42	145	19.98	2	1	69	0	83	149	3	1	76	1	0	1	1	2	52	3	3	1	2	2	1	1	2	2	1	1	4	3	50000	1	0	1	1	2	2	9	2	3	2	0	0	0	0	2	1
84	0	52	149	23.42	3	3	75	0	95	143	3	1	95	3	1	2	1	2	37	1	1	2	1	1	2	2	3	3	2	1	2	2	20000	1	0	1	1	2	2	3	1	1	2	0	0	0	1	1	2
85	0	70	161	27.01	3	3	98	1	105	127	2	0	90	3	1	1	1	1	53	3	3	1	2	2	1	1	1	1	1	1	1	1	10000	1	0	1	1	1	1	1	1	1	1	0	0	1	1	1	2
86	0	65	155	27.06	3	3	99	1	100	131	2	0	72	1	0	0	0	2	59	3	3	1	2	2	1	1	2	2	1	1	2	2	12000	1	2000	2	2	2	2	3	1	1	3	0	0	0	1	1	2
87	0	64	153	27.34	3	3	92	1	99	140	3	1	80	2	0	1	1	1	49	2	2	1	2	2	1	1	2	2	2	1	2	2	10000	1	0	1	1	2	2	9	2	3	2	1	1	0	1	1	2
88	0	67	160	26.17	3	3	82	0	95	121	2	0	91	3	1	1	1	1	63	4	4	1	2	2	1	1	3	3	1	1	4	3	60000	2	0	1	1	2	2	6	2	2	3	0	0	0	1	1	2
89	0	54.2	145	25.78	3	3	89	1	93	124	2	0	78	1	0	0	0	2	67	4	4	5	1	1	1	1	3	3	1	1	4	3	9600	1	0	1	1	2	2	4	1	1	2	0	0	0	1	1	2
90	0	53	156	21.78	2	1	81	1	92	115	1	0	83	2	0	0	0	2	51	3	3	1	2	2	1	1	2	2	1	1	2	2	10000	1	0	1	1	2	2	3	1	1	2	0	0	0	0	2	1
91	0	61	141	30.68	3	3	85	1	101	154	3	1	110	3	1	2	1	2	40	2	2	1	2	2	1	1	3	3	1	1	2	2	20000	1	40000	3	2	2	2	4	1	1	2	0	0	0	1	1	2
92	0	51.5	140	26.28	3	3	82	1	93	145	3	1	85	2	0	1	1	2	37	1	1	1	2	2	1	1	3	3	1	1	4	3	60000	2	0	1	1	2	2	4	1	1	3	0	0	0	0	2	1
93	0	83	180	25.62	3	3	97	1	104	114	1	0	59	1	0	0	0	1	35	1	1	1	2	2	1	1	3	3	2	2	2	2	20000	1	0	1	1	2	2	5	2	2	2	0	1	1	0	2	1
94	0	77	152	33.33	3	3	101	1	114	140	3	1	92	3	1	2	1	2	39	1	1	1	2	2	2	2	2	1	1	1	4	3	100000	2	0	1	1	2	2	4	1	1	2	0	0	0	0	2	1
95	0	81	175	26.45	3	3	95	1	106	116	1	0	70	1	0	0	0	1	43	2	2	1	2	2	1	1	3	3	2	2	2	2	9600	1	0	1	1	2	2	4	1	1	3	0	0	0	0	2	1
96	0	61	154	25.72	3	3	85	0	96	135	2	0	71	1	0	0	0	1	39	1	1	1	2	2	1	1	3	3	1	1	2	2	20000	1	30000	3	2	2	2	4	1	1	3	0	0	0	0	2	1
97	0	88	151	38.59	3	3	104	1	118	170	3	1	90	3	1	2	1	2	39	1	1	1	2	2	1	1	2	2	1	1	2	2	100000	2	0	1	1	2	2	5	2	2	2	1	0	0	0	2	1
98	0	47	153	20.08	2	1	86	1	88	109	1	0	65	1	0	0	0	2	64	4	4	1	2	2	1	1	1	1	1	1	2	2	10000	1	0	1	1	4	3	3	1	1	4	1	1	1	1	1	2
99	0	54.8	148	25.02	3	3	88	1	96	127	2	0	72	1	0	0	0	2	76	4	5	1	2	2	1	1	1	1	1	1	4	3	30000	1	20000	3	2	4	3	6	2	2	3	0	1	0	1	1	2
100	0	33	142	16.37	1	2	64	0	81	153	3	1	90	3	1	2	1	2	61	4	4	1	2	2	1	1	1	1	1	1	1	1	100000	2	40000	3	2	4	3	6	2	2	3	0	0	0	1	1	2
101	0	66	152	28.57	3	3	96	1	105	130	2	0	72	1	0	0	0	2	80	4	6	1	2	2	1	1	1	1	1	1	1	1	25000	1	0	1	1	4	3	7	2	2	3	0	1	0	0	2	1
102	0	56	147	25.92	3	3	99	1	98	140	3	1	77	1	0	1	1	2	65	4	4	1	2	2	1	1	1	1	1	1	1	1	12000	1	0	1	1	4	3	3	1	1	3	0	0	0	1	1	2
103	0	58	141	29.17	3	3	85	1	98	118	1	0	80	2	0	0	0	2	41	2	2	1	2	2	1	1	2	2	1	1	4	3	30000	1	0	1	1	2	2	5	2	2	2	0	0	0	0	2	1
104	0	73	150	32.44	3	3	108	1	104	125	2	0	82	2	0	0	0	2	57	3	3	1	2	2	1	1	2	2	1	1	1	1	96000	2	0	1	1	4	3	6	2	2	3	1	1	0	1	1	2
105	0	48	144	23.15	3	3	67	0	92	139	2	0	96	3	1	1	1	2	34	1	1	1	2	2	1	1	2	2	1	1	2	2	10000	1	0	1	1	2	2	11	3	3	2	1	0	0	0	2	1
106	0	66	155	27.47	3	3	91	1	97	137	2	0	94	3	1	1	1	1	54	3	3	1	2	2	1	1	2	2	1	1	2	2	12000	1	0	1	1	2	2	6	2	2	2	0	0	0	1	1	2
107	0	60	172	20.28	2	1	78	0	91	156	3	1	98	3	1	2	1	1	47	2	2	2	2	2	2	2	2	2	3	2	2	2	20000	1	20000	3	2	2	2	5	2	2	2	0	0	0	1	1	2
108	0	48	150	21.33	2	1	72	0	88	108	1	0	72	1	0	0	0	2	40	2	2	1	2	2	1	1	3	3	1	1	4	3	60000	2	0	1	1	2	2	4	1	1	3	0	0	0	0	2	1
109	0	51	151	22.37	2	1	77	0	92	135	2	0	75	1	0	0	0	1	54	3	3	1	2	2	1	1	3	3	2	2	2	2	20000	1	0	1	1	2	2	5	2	2	2	0	1	1	0	2	1
110	0	43	141	21.63	2	1	78	0	89	140	3	1	80	2	0	1	1	2	56	3	3	1	2	2	1	1	1	1	1	1	2	2	20000	1	30000	3	2	2	2	5	2	2	2	0	0	0	0	2	1
111	0	55	155	22.89	2	1	77	0	93	140	3	1	88	2	0	1	1	2	39	1	1	1	2	2	1	1	3	3	1	1	2	2	9600	1	100000	4	2	2	2	3	1	1	2	0	0	0	1	1	2
112	0	51	140	26.02	3	3	80	1	92	129	2	0	77	1	0	0	0	2	42	2	2	1	2	2	1	1	3	3	1	1	4	3	72000	2	0	1	1	2	2	4	1	1	3	0	0	0	1	1	2
113	0	87	165	31.96	3	3	95	1	104	116	1	0	78	1	0	0	0	1	43	2	2	1	2	2	1	1	2	3	1	1	4	3	60000	2	0	1	1	2	2	4	1	1	3	0	0	0	0	2	1
114	0	55	150	24.44	3	3	89	1	97	129	2	0	84	2	0	0	0	2	59	3	3	1	2	2	1	1	2	2	1	1	1	1	10000	1	0	1	1	2	2	8	2	2	4	1	1	0	0	2	1
115	0	60	161	23.15	3	3	90	1	94	128	2	0	83	2	0	0	0	1	75	4	5	1	2	2	1	1	2	2	1	1	1	1	15000	1	0	1	1	4	3	1	1	1	1	0	0	0	1	1	2
116	0	78	165	28.65	3	3	97	1	104	123	2	0	69	1	0	0	0	1	57	3	3	1	2	2	1	1	2	2	1	1	2	2	30000	1	0	1	1	2	2	4	1	1	2	1	1	0	0	2	1
117	0	49	145	23.31	3	3	83	1	89	117	1	0	68	1	0	0	0	2	57	3	3	1	2	2	1	1	1	1	1	1	2	2	10000	1	0	1	1	2	2	8	2	2	2	0	0	0	1	1	2
118	0	44	149	19.82	2	1	71	0	92	147	3	1	87	2	0	1	1	2	65	4	4	1	1	1	1	1	2	2	1	1	3	3	252000	3	0	1	1	2	2	6	2	2	3	0	0	0	0	2	1
119	0	49	145	23.31	3	3	76	0	70	118	1	0	76	1	0	0	0	2	68	4	4	1	2	2	1	1	1	1	1	1	1	1	50000	1	0	1	1	4	3	4	1	1	4	0	0	0	0	2	1
120	0	57	157	23.12	3	3	76	0	92	153	3	1	90	3	1	2	1	1	30	1	1	1	2	2	2	2	3	3	2	2	2	2	60000	2	0	1	1	1	1	5	2	2	4	1	1	0	0	2	1
121	0	58	145	27.59	3	3	97	1	109	127	2	0	88	2	0	0	0	2	44	2	2	1	2	2	1	1	2	2	2	1	2	2	40000	1	0	1	1	2	2	4	1	1	2	1	1	0	1	1	2
122	0	45	170	15.57	1	2	70	0	88	90	1	0	64	1	0	0	0	1	65	4	4	1	2	2	1	1	2	2	1	1	4	3	10000	1	0	1	1	2	2	2	1	1	2	0	1	0	0	2	1
123	0	50	155	20.81	2	1	85	1	88	124	2	0	84	2	0	0	0	2	69	4	4	1	2	2	1	1	2	2	2	2	4	3	18000	1	0	1	1	2	2	2	1	1	2	0	0	0	0	2	1
124	0	35	148	15.98	1	2	86	1	101	127	2	0	79	1	0	0	0	2	47	2	2	1	2	2	1	1	2	2	1	1	2	2	20000	1	30000	3	2	2	2	8	2	2	2	0	0	0	1	1	2
125	0	51	159	20.17	2	1	72	0	98	136	2	0	87	2	0	0	0	2	45	2	2	1	2	2	1	1	1	2	1	1	4	3	10000	1	0	1	1	2	2	4	1	1	2	1	1	0	0	2	1
126	0	35	142	17.36	1	2	77	0	95	130	2	0	84	2	0	0	0	2	73	4	5	1	2	2	1	1	1	1	1	1	1	1	87000	2	0	1	1	4	3	2	1	1	1	1	1	1	0	2	1
127	0	33	147	15.27	1	2	75	0	88	134	2	0	83	2	0	0	0	2	63	4	4	1	2	2	1	1	1	2	1	1	2	2	10000	1	0	1	1	2	2	10	3	3	3	0	0	0	0	2	1
128	0	32	143	15.65	1	2	72	0	93	109	1	0	81	2	0	0	0	2	64	4	4	1	2	2	1	1	2	2	2	2	4	3	180000	3	0	1	1	2	2	4	1	1	2	0	0	0	0	2	1
129	0	65	161	25.08	3	3	77	0	92	118	1	0	70	1	0	0	0	1	46	2	2	1	2	2	2	2	3	3	3	3	2	2	40000	1	0	1	1	2	2	7	2	2	2	0	1	0	1	1	2
130	0	74	160	28.91	3	3	91	1	101	128	2	0	71	1	0	0	0	1	38	1	1	1	2	2	1	1	3	3	2	1	4	3	30000	1	200000	5	2	2	2	1	1	1	1	0	1	0	0	2	1
131	0	65	155	27.06	3	3	80	0	94	149	3	1	94	3	1	2	1	1	64	4	4	1	2	2	1	1	2	2	1	1	2	2	20000	1	0	1	1	2	2	10	3	3	2	1	1	0	0	2	1
132	0	68	161	26.23	3	3	85	0	101	143	3	1	99	3	1	2	1	1	43	2	2	1	1	1	2	2	3	3	3	3	4	3	72000	2	0	1	1	1	1	3	1	1	2	0	0	0	0	2	1
133	0	42	145	19.98	2	1	71	0	83	147	3	1	91	3	1	2	1	2	55	3	3	1	2	2	1	1	1	1	1	1	4	3	30000	1	0	1	1	2	2	6	2	2	2	0	0	0	0	2	1
134	0	51	147	23.6	3	3	81	1	89	123	2	0	77	1	0	0	0	2	48	2	2	1	2	2	1	1	2	2	2	1	4	3	10000	1	0	1	1	2	2	11	3	3	2	0	0	0	0	2	1
135	0	44	145	20.93	2	1	70	0	86	117	1	0	79	1	0	0	0	2	59	3	3	1	2	2	1	1	1	1	1	1	4	3	11000	1	0	1	1	2	2	5	2	2	2	0	1	0	0	2	1
136	0	60	148	27.39	3	3	81	1	97	128	2	0	73	1	0	0	0	2	34	1	1	1	2	2	1	1	3	3	2	2	4	3	20000	1	20000	3	2	2	2	5	2	2	2	0	0	0	0	2	1
137	0	72	160	28.13	3	3	87	0	99	130	2	0	71	1	0	0	0	1	43	2	2	1	2	2	2	2	3	3	3	3	2	2	40000	1	0	1	1	2	2	5	2	2	2	1	0	0	0	2	1
138	0	60	145	28.54	3	3	90	1	100	124	2	0	77	1	0	0	0	2	48	2	2	1	2	2	1	1	1	1	1	1	4	3	108000	3	0	1	1	2	2	5	2	2	2	0	0	0	1	1	2
139	0	47	140	23.98	3	3	76	0	88	171	3	1	61	1	0	1	1	2	65	4	4	1	2	2	1	1	1	1	1	1	4	3	10000	1	0	1	1	2	2	7	2	2	2	0	0	0	0	2	1
140	0	60	148	27.39	3	3	89	1	100	135	2	0	48	1	0	0	0	2	47	2	2	1	2	2	1	1	2	2	2	1	2	2	90000	2	0	1	1	2	2	3	1	1	2	0	1	0	0	2	1
141	0	56	147	25.92	3	3	80	1	93	111	1	0	84	2	0	0	0	2	38	1	1	1	2	2	3	3	2	2	2	2	1	1	84000	2	40000	3	2	2	2	4	1	1	2	1	1	0	0	2	1
142	0	54	152	23.37	3	3	82	1	90	136	2	0	91	3	1	1	1	2	50	3	3	1	2	2	1	1	2	2	1	1	2	2	90000	2	5000	2	2	2	2	4	1	1	2	0	0	1	0	2	1
143	0	68	160	26.56	3	3	92	1	97	147	3	1	100	3	1	2	1	1	79	4	5	1	2	2	1	1	3	3	1	1	4	3	10000	1	0	1	1	2	2	4	1	1	2	0	0	0	0	2	1
144	0	41	143	20.05	2	1	73	0	84	123	2	0	66	1	0	0	0	2	67	4	4	1	2	2	1	1	1	1	1	1	1	1	15000	1	0	1	1	4	3	9	2	3	4	0	1	0	1	1	2
145	0	61	163	22.96	2	1	80	0	95	133	2	0	81	2	0	0	0	1	46	2	2	1	2	2	1	1	3	3	3	2	2	2	150000	3	30000	3	2	2	2	4	1	1	2	0	0	0	0	2	1
146	0	38	146	17.83	1	2	68	0	78	150	3	1	83	2	0	1	1	2	73	4	5	1	2	2	1	1	1	1	1	1	2	2	200000	3	0	1	1	2	2	7	2	2	4	1	0	0	0	2	1
147	0	64	155	26.64	3	3	84	1	101	121	2	0	71	1	0	0	0	2	34	1	1	1	2	2	3	3	3	3	3	3	4	3	72000	2	40000	3	2	2	2	3	1	1	2	0	0	0	1	1	2
148	0	37	147	17.12	1	2	60	0	76	123	2	0	58	1	0	0	0	2	47	2	2	1	2	2	1	1	2	2	1	1	2	2	10000	1	10000	2	2	2	2	7	2	2	2	0	0	0	1	1	2
149	0	56	160	21.88	2	1	74	0	92	115	1	0	83	2	0	0	0	1	36	1	1	1	2	2	3	3	3	3	3	3	2	2	80000	2	0	1	1	3	3	3	1	1	3	1	0	0	0	2	1
150	0	62	156	25.48	3	3	93	1	102	183	3	1	89	2	0	1	1	2	47	2	2	1	2	2	1	1	2	2	1	1	1	1	108000	3	30000	3	2	2	2	11	3	3	2	0	0	0	1	1	2
151	0	60	165	22.04	2	1	87	0	94	105	1	0	61	1	0	0	0	1	46	2	2	1	2	2	1	1	3	3	3	1	4	3	10000	1	0	1	1	3	3	2	1	1	4	0	0	0	1	1	2
152	0	50	145	23.78	3	3	70	0	94	164	3	1	79	1	0	1	1	2	42	2	2	1	2	2	1	1	2	2	2	2	4	3	108000	3	40000	3	2	2	2	4	1	1	2	0	0	0	0	2	1
153	0	38	140	19.39	2	1	67	0	88	112	1	0	80	2	0	0	0	2	84	4	6	1	2	2	1	1	1	1	1	1	1	1	12000	1	0	1	1	4	3	8	2	2	3	1	0	1	0	2	1
154	0	55	146	25.8	3	3	75	0	95	98	1	0	71	1	0	0	0	2	40	2	2	1	2	2	1	1	2	2	1	1	4	3	72000	2	60000	4	2	4	3	3	1	1	3	0	0	0	0	2	1
155	0	38	155	15.82	1	2	60	0	75	129	2	0	90	3	1	1	1	1	49	2	2	1	2	2	1	1	2	2	1	1	2	2	50000	1	0	1	1	2	2	4	1	1	2	0	0	0	2	3	1
156	0	45	145	21.4	2	1	70	0	90	118	1	0	76	1	0	0	0	2	32	1	1	1	2	2	1	1	2	2	1	1	2	2	10000	1	0	1	1	1	1	5	2	2	4	0	1	0	1	1	2
157	0	57	150	25.33	3	3	82	1	100	119	1	0	81	2	0	0	0	2	63	4	4	1	2	2	1	1	2	2	1	1	1	1	100000	2	0	1	1	2	2	2	1	1	4	0	1	0	1	1	2
158	0	36	146	16.89	1	2	65	0	77	128	2	0	67	1	0	0	0	1	68	4	4	1	2	2	1	1	1	1	1	1	1	1	15000	1	0	1	1	1	1	7	2	2	3	0	0	0	1	1	2
159	0	39	150	17.33	1	2	65	0	80	107	1	0	75	1	0	0	0	2	57	3	3	1	2	2	1	1	1	1	1	1	4	3	40000	1	0	1	1	4	3	13	3	3	3	0	1	0	0	2	1
160	0	72	155	29.97	3	3	102	1	104	127	2	0	92	3	1	1	1	2	40	2	2	1	1	1	1	1	3	3	3	2	2	2	30000	1	20000	3	2	2	2	8	2	2	2	0	1	0	0	2	1
161	0	41	140	20.92	2	1	79	0	86	110	1	0	66	1	0	0	0	2	69	4	4	1	2	2	1	1	1	1	1	1	1	1	80000	2	0	1	1	2	2	9	2	3	3	0	0	0	0	2	1
162	0	57	150	25.33	3	3	80	1	97	92	1	0	64	1	0	0	0	2	50	3	3	1	2	2	1	1	2	2	1	1	2	2	10000	1	0	1	1	2	2	7	2	2	2	0	0	0	1	1	2
163	0	74	147	34.24	3	3	89	1	113	163	3	1	94	3	1	2	1	2	33	1	1	1	2	2	6	4	3	3	3	3	1	1	20000	1	40000	3	2	2	2	4	1	1	2	0	0	0	1	1	2
164	0	51	150	22.67	2	1	80	1	94	102	1	0	63	1	0	0	0	2	72	4	5	1	1	1	1	1	1	1	1	1	1	1	10000	1	0	1	1	2	2	7	2	2	2	0	0	0	1	1	2
165	0	48	150	21.33	2	1	75	0	80	134	2	0	86	2	0	0	0	2	60	4	4	1	2	2	1	1	1	1	1	1	1	1	10000	1	0	1	1	2	2	5	2	2	3	0	1	0	1	1	2
166	0	45	140	22.96	2	1	82	1	89	147	3	1	91	3	1	2	1	2	66	4	4	1	2	2	1	1	1	1	1	1	2	2	10000	1	0	1	1	4	3	8	2	2	3	0	0	0	1	1	2
167	0	49	150	21.78	2	1	80	1	88	154	3	1	84	2	0	1	1	2	67	4	4	1	2	2	1	1	1	1	1	1	1	1	12000	1	0	1	1	4	3	8	2	2	3	0	1	0	1	1	2
168	0	51	165	18.73	2	1	67	0	91	136	2	0	78	1	0	0	0	2	52	3	3	1	2	2	1	1	3	3	3	3	4	3	96000	2	0	1	1	4	3	10	3	3	4	1	0	1	1	1	2
169	0	37	140	18.88	2	1	70	0	81	141	3	1	67	1	0	1	1	2	84	4	6	1	2	2	1	1	1	1	1	1	1	1	18000	1	0	1	1	4	3	5	2	2	3	1	1	0	0	2	1
170	0	65	146	30.49	3	3	89	1	100	126	2	0	81	2	0	0	0	2	37	1	1	1	2	2	1	1	2	1	1	1	2	2	60000	2	16000	3	2	2	2	15	3	3	2	1	0	0	0	2	1
171	0	59	161	22.76	2	1	84	0	92	111	1	0	59	1	0	0	0	1	50	3	3	1	2	2	1	1	2	2	1	1	4	3	40000	1	0	1	1	2	2	9	2	3	2	0	0	0	1	1	2
172	0	58	150	25.78	3	3	82	1	98	123	2	0	65	1	0	0	0	2	42	2	2	1	2	2	1	1	2	1	1	1	4	3	20000	1	60000	4	2	2	2	8	2	2	4	0	0	0	0	2	1
173	0	37	152	16.01	1	2	61	0	79	126	2	0	77	1	0	0	0	1	49	2	2	1	2	2	4	3	2	2	1	1	4	3	40000	1	0	1	1	2	2	8	2	2	2	0	1	0	1	1	2
174	0	47	160	18.36	1	2	68	0	84	125	2	0	94	3	1	1	1	1	46	2	2	1	2	2	1	1	2	2	1	1	2	2	108000	3	0	1	1	3	3	4	1	1	3	0	1	0	0	2	1
175	0	45	145	21.4	2	1	74	0	87	132	2	0	97	3	1	1	1	2	57	3	3	1	2	2	1	1	2	2	1	1	1	1	12000	1	0	1	1	2	2	5	2	2	2	0	0	0	1	1	2
176	0	57	152	24.67	3	3	80	1	100	134	2	0	83	2	0	0	0	2	50	3	3	1	2	2	1	1	2	3	1	1	4	3	50000	1	0	1	1	2	2	9	2	3	2	0	0	0	0	2	1
177	0	40	150	17.78	1	2	79	0	84	122	2	0	82	2	0	0	0	2	68	4	4	2	1	1	1	1	1	1	1	1	2	2	9600	1	0	1	1	4	3	9	2	3	3	0	0	0	1	1	2
178	0	48	160	18.75	2	1	73	0	90	130	2	0	92	3	1	1	1	1	49	2	2	1	2	2	1	1	2	2	1	1	2	2	30000	1	0	1	1	1	1	10	3	3	2	1	0	0	0	2	1
179	0	30	145	14.27	1	2	62	0	80	137	2	0	84	2	0	0	0	2	44	2	2	1	2	2	1	1	2	2	1	1	1	1	12000	1	0	1	1	2	2	8	2	2	2	1	1	0	0	2	1
180	0	50	162	19.05	2	1	73	0	90	106	1	0	74	1	0	0	0	1	40	2	2	1	2	2	2	2	3	3	3	3	2	2	60000	2	25000	3	2	2	2	4	1	1	2	0	0	0	0	2	1
181	0	68	162	25.91	3	3	87	0	97	140	3	1	85	2	0	1	1	1	38	1	1	1	2	2	1	1	2	2	1	1	1	1	80000	2	40000	3	2	2	2	5	2	2	2	0	0	0	0	2	1
182	0	40	155	16.65	1	2	64	0	83	122	2	0	83	2	0	0	0	1	47	2	2	1	2	2	1	1	2	2	2	2	4	3	20000	1	0	1	1	2	2	4	1	1	4	0	0	0	0	2	1
183	0	42	162	16	1	2	74	0	83	134	2	0	81	2	0	0	0	1	53	3	3	1	2	2	1	1	2	3	1	1	4	3	36000	1	0	1	1	2	2	4	1	1	2	0	0	0	0	2	1
184	0	34	151	14.91	1	2	60	0	85	119	1	0	75	1	0	0	0	2	54	3	3	1	2	2	1	1	1	1	1	1	4	3	40000	1	0	1	1	4	3	4	1	1	3	1	0	0	0	2	1
185	0	48	161	18.52	2	1	68	0	92	148	3	1	81	2	0	1	1	2	32	1	1	1	2	2	1	1	2	2	1	1	1	1	70000	2	40000	3	2	2	2	6	2	2	2	0	0	0	1	1	2
186	0	52	144	25.08	3	3	85	1	97	113	1	0	75	1	0	0	0	2	53	3	3	1	2	2	1	1	2	2	1	1	4	3	30000	1	12000	3	2	2	2	3	1	1	2	0	1	0	0	2	1
187	0	50	151	21.93	2	1	82	0	93	129	2	0	49	1	0	0	0	1	84	4	6	1	2	2	1	1	3	3	1	1	1	1	18000	1	0	1	1	1	1	7	2	2	3	1	0	0	0	2	1
188	0	57	158	22.83	2	1	86	1	92	127	2	0	79	1	0	0	0	2	54	3	3	1	2	2	1	1	2	2	1	1	2	2	58000	2	0	1	1	2	2	2	1	1	2	0	0	0	0	2	1
189	0	66	170	22.84	2	1	86	0	100	147	3	1	88	2	0	1	1	1	42	2	2	1	2	2	1	1	3	3	1	1	2	2	10000	1	10000	2	2	2	2	5	2	2	2	0	0	1	1	1	2
190	0	61	160	23.83	3	3	81	0	98	138	2	0	80	2	0	0	0	1	43	2	2	1	2	2	1	1	2	2	1	1	2	2	30000	1	0	1	1	2	2	15	3	3	2	0	0	0	0	2	1
191	0	50	152	21.64	2	1	75	0	90	127	2	0	71	1	0	0	0	1	60	4	4	1	2	2	3	3	1	1	1	1	2	2	50000	1	0	1	1	1	1	2	1	1	4	0	0	0	0	2	1
192	0	56	165	20.57	2	1	78	0	90	122	2	0	86	2	0	0	0	1	37	1	1	1	1	1	4	3	3	3	3	3	2	2	10000	1	0	1	1	2	2	3	1	1	2	1	1	0	1	1	2
193	0	46	160	17.97	1	2	76	0	90	157	3	1	98	3	1	2	1	1	40	2	2	1	2	2	1	1	3	3	1	1	2	2	10000	1	10000	2	2	2	2	5	2	2	2	0	0	1	1	1	2
194	0	50	165	18.37	1	2	68	0	90	146	3	1	83	2	0	1	1	1	49	2	2	1	2	2	1	1	2	2	1	1	2	2	30000	1	0	1	1	2	2	15	3	3	2	0	0	0	0	2	1
195	0	68	167	24.38	3	3	83	0	101	109	1	0	86	2	0	0	0	1	37	1	1	1	2	2	3	3	1	1	1	1	2	2	50000	1	0	1	1	1	1	2	1	1	4	0	0	0	0	2	1
196	0	63	175	20.57	2	1	83	0	98	127	2	0	90	3	1	1	1	1	60	4	4	1	1	1	4	3	3	3	3	3	2	2	10000	1	0	1	1	2	2	3	1	1	2	1	1	0	1	1	2
197	0	57	158	22.83	2	1	82	0	98	107	1	0	80	2	0	0	0	1	30	1	1	1	2	2	2	2	3	3	2	3	4	3	30000	1	0	1	1	1	1	4	1	1	3	1	1	0	0	2	1
198	0	46	167	16.49	1	2	74	0	87	126	2	0	80	2	0	0	0	1	48	2	2	1	2	2	1	1	3	3	2	3	4	3	10000	1	0	1	1	4	3	4	1	1	3	0	0	0	0	2	1
199	1	65	162	24.77	3	3	93	1	98	110	1	0	79	1	0	0	0	1	33	1	1	1	2	2	3	3	1	1	1	1	2	2	50000	1	60000	4	2	2	2	4	1	1	2	0	0	0	0	2	1
200	0	31	150	13.78	1	2	60	0	70	146	3	1	93	3	1	2	1	2	52	3	3	1	2	2	1	1	1	1	1	1	1	1	36000	1	0	1	1	1	1	1	1	1	1	0	0	0	1	1	2
201	0	28	140	14.29	1	2	64	0	77	117	1	0	75	1	0	0	0	2	64	4	4	1	1	1	1	1	1	1	1	1	1	1	12000	1	0	1	1	2	2	6	2	2	2	0	1	0	1	1	2
202	0	58	160	22.66	2	1	89	0	95	131	2	0	70	1	0	0	0	1	38	1	1	1	2	2	1	1	3	3	3	2	4	3	10000	1	0	1	1	1	1	1	1	1	1	0	0	0	0	2	1
203	1	39	152	16.88	1	2	69	0	91	129	2	0	87	2	0	0	0	2	65	4	4	1	2	2	1	1	1	1	1	1	2	2	9600	1	0	1	1	4	3	6	2	2	3	1	1	0	1	1	2
204	1	52	150	23.11	3	3	85	1	100	141	3	1	83	2	0	1	1	2	34	1	1	1	2	2	1	1	3	3	3	1	4	3	72000	2	10000	2	2	2	2	8	2	2	3	0	0	0	1	1	2
205	0	60	161	23.15	3	3	92	1	101	123	2	0	92	3	1	1	1	1	61	4	4	1	2	2	1	1	2	2	1	1	1	1	20000	1	0	1	1	2	2	3	1	1	4	0	0	0	0	2	1
206	0	64	153	27.34	3	3	86	0	98	141	3	1	77	1	0	1	1	1	80	4	6	1	2	2	2	2	3	3	3	3	5	3	150000	3	30000	3	2	2	2	8	2	2	2	0	0	0	1	1	2
207	1	52	160	20.31	2	1	69	0	96	130	2	0	71	1	0	0	0	1	60	4	4	1	2	2	4	3	3	3	3	3	5	3	153000	3	0	1	1	2	2	2	1	1	2	0	0	0	0	2	1
208	1	69	150	30.67	3	3	92	1	110	110	1	0	71	1	0	0	0	2	38	1	1	1	2	2	1	1	2	2	1	1	3	3	60000	2	0	1	1	2	2	5	2	2	2	1	1	0	1	1	2
209	1	50	167	17.93	1	2	73	0	83	125	2	0	86	2	0	0	0	1	49	2	2	2	1	1	2	2	2	1	1	1	4	3	72000	2	0	1	1	2	2	2	1	1	2	1	0	0	0	2	1
210	0	41	148	18.72	2	1	62	0	77	116	1	0	72	1	0	0	0	2	60	4	4	1	2	2	1	1	2	2	1	1	2	2	108000	3	0	1	1	2	2	2	1	1	2	0	0	1	1	1	2
211	0	38	144	18.33	1	2	65	0	83	127	2	0	79	1	0	0	0	2	54	3	3	1	2	2	1	1	1	1	1	1	4	3	50000	1	0	1	1	4	3	5	2	2	2	0	0	0	1	1	2
212	0	56	165	20.57	2	1	68	0	89	136	2	0	87	2	0	0	0	1	49	2	2	1	2	2	2	2	2	2	2	2	1	1	20000	1	0	1	1	2	2	2	1	1	2	0	0	0	0	2	1
213	0	56	152	24.24	3	3	76	0	98	138	2	0	96	3	1	1	1	2	43	2	2	1	1	1	2	2	3	3	3	3	3	3	108000	3	100000	4	2	4	3	4	1	1	3	0	0	0	1	1	2
214	0	42	154	17.71	1	2	62	0	82	118	1	0	76	1	0	0	0	1	65	4	4	5	1	1	1	1	3	3	1	1	2	2	9600	1	0	1	1	2	2	3	1	1	2	0	0	0	1	1	2
215	0	40	140	20.41	2	1	76	0	90	113	1	0	59	1	0	0	0	2	63	4	4	5	1	1	2	2	3	3	3	2	4	3	96000	2	0	1	1	4	3	3	1	1	3	0	1	0	1	1	2
216	0	73	152	31.6	3	3	101	1	112	148	3	1	90	3	1	2	1	2	54	3	3	5	2	2	2	2	2	2	1	1	1	1	96000	2	15000	3	2	2	2	4	1	1	4	1	1	0	1	1	2
217	0	67	160	26.17	3	3	87	1	108	123	2	0	79	1	0	0	0	2	37	1	1	5	2	2	6	4	3	3	3	3	4	3	100000	2	200000	5	2	1	1	4	1	1	4	0	0	0	0	2	1
218	0	44	142	21.82	2	1	70	0	91	124	2	0	75	1	0	0	0	2	50	3	3	5	1	1	6	4	3	3	3	3	5	3	42000	1	10000	2	2	2	2	2	1	1	2	1	1	0	1	1	2
219	0	55	151	24.12	3	3	80	1	92	107	1	0	75	1	0	0	0	2	58	3	3	5	2	2	2	2	3	3	3	2	2	2	48000	1	25000	3	2	2	2	7	2	2	2	0	0	0	0	2	1
220	0	59	159	23.34	3	3	84	1	102	132	2	0	92	3	1	1	1	2	45	2	2	5	2	2	1	1	3	3	2	2	2	2	30000	1	20000	3	2	2	2	1	1	1	2	0	0	0	0	2	1
221	0	56	151	24.56	3	3	80	1	103	116	1	0	88	2	0	0	0	2	43	2	2	5	2	2	3	3	3	3	3	3	4	3	108000	3	100000	4	2	4	3	5	2	2	3	0	1	0	0	2	1
222	0	51	150	22.67	2	1	80	1	98	130	2	0	70	1	0	0	0	2	52	3	3	5	1	1	1	1	1	3	1	1	4	3	40000	1	0	1	1	4	3	1	1	1	1	1	1	0	0	2	1
223	0	63	165	23.14	3	3	74	0	100	111	1	0	69	1	0	0	0	2	47	2	2	5	1	1	2	2	3	3	3	3	2	2	90000	2	0	1	1	2	2	4	1	1	2	0	0	0	1	1	2
224	0	50	150	22.22	2	1	75	0	94	121	2	0	80	2	0	0	0	2	46	2	2	5	2	2	2	2	3	3	3	2	2	2	10000	1	20000	3	2	2	2	5	2	2	2	0	1	0	1	1	2
225	0	55	150	24.44	3	3	82	1	92	154	3	1	94	3	1	2	1	2	63	4	4	5	2	2	2	2	3	3	3	1	2	2	10000	1	40000	3	2	2	2	3	1	1	3	1	1	0	1	1	2
226	0	86	171	29.41	3	3	105	1	110	101	1	0	64	1	0	0	0	1	55	3	3	5	2	2	1	1	3	3	1	1	2	2	14000	1	50000	3	2	2	2	7	2	2	2	0	0	0	0	2	1
227	0	70	159	27.69	3	3	89	1	107	117	1	0	77	1	0	0	0	2	54	3	3	5	1	1	2	2	3	3	3	1	2	2	20000	1	10000	2	2	2	2	5	2	2	3	1	1	0	1	1	2
228	0	54	155	22.48	2	1	75	0	96	122	2	0	76	1	0	0	0	2	39	1	1	5	1	1	1	1	3	3	1	1	4	3	27600	1	0	1	1	1	1	5	2	2	4	0	1	0	0	2	1
229	0	60	155	24.97	3	3	84	1	98	134	2	0	65	1	0	0	0	2	54	3	3	5	2	2	1	1	3	3	2	1	2	2	30000	1	35000	3	2	2	2	7	2	2	2	0	0	0	1	1	2
230	0	41	140	20.92	2	1	79	0	90	125	2	0	95	3	1	1	1	2	87	4	6	5	1	1	1	1	2	3	1	1	1	1	12000	1	0	1	1	2	2	2	1	1	3	0	0	0	1	1	2
231	0	71.7	142	35.56	3	3	103	1	106	129	2	0	77	1	0	0	0	2	50	3	3	5	1	1	2	2	3	3	3	1	2	2	20000	1	10000	2	2	2	2	5	2	2	3	1	1	0	1	1	2
232	0	44.8	145	21.31	2	1	79	0	95	138	2	0	86	2	0	0	0	2	76	4	5	5	1	1	1	1	3	3	1	1	4	3	27600	1	0	1	1	1	1	5	2	2	4	0	1	0	0	2	1
233	0	58	142	28.76	3	3	89	1	94	130	2	0	72	1	0	0	0	2	53	3	3	5	2	2	1	1	3	3	2	1	2	2	30000	1	35000	3	2	2	2	7	2	2	2	0	0	0	1	1	2
234	0	66	150	29.33	3	3	97	1	110	116	1	0	83	2	0	0	0	2	62	4	4	5	1	1	1	1	2	3	1	1	1	1	12000	1	0	1	1	2	2	2	1	1	3	0	0	0	1	1	2
235	0	95	160	37.11	3	3	108	1	122	133	2	0	75	1	0	0	0	2	41	2	2	5	1	1	2	2	3	3	3	1	2	2	20000	1	10000	2	2	2	2	5	2	2	3	1	1	0	1	1	2
236	0	55	143	26.9	3	3	89	1	104	127	2	0	76	1	0	0	0	2	76	4	5	5	1	1	1	1	3	3	1	1	4	3	27600	1	0	1	1	1	1	5	2	2	4	0	1	0	0	2	1
237	0	70	159	27.69	3	3	91	1	102	146	3	1	94	3	1	2	1	2	67	4	4	5	2	2	1	1	3	3	2	1	2	2	30000	1	35000	3	2	2	2	7	2	2	2	0	0	0	1	1	2
238	0	67	155	27.89	3	3	90	1	105	127	2	0	83	2	0	0	0	2	59	3	3	5	1	1	1	1	2	3	1	1	1	1	9600	1	0	1	1	2	2	2	1	1	3	0	0	0	1	1	2
239	0	61	151	26.75	3	3	90	1	100	92	1	0	64	1	0	0	0	2	59	3	3	5	1	1	2	2	3	3	3	1	2	2	20000	1	10000	2	2	2	2	5	2	2	3	1	1	0	1	1	2
240	0	74.2	155	30.88	3	3	76	0	109	137	2	0	75	1	0	0	0	2	40	2	2	5	1	1	1	1	3	3	1	1	4	3	30000	1	0	1	1	1	1	5	2	2	4	0	1	0	0	2	1
241	0	69.6	150	30.93	3	3	85	1	111	134	2	0	82	2	0	0	0	2	42	2	2	5	2	2	1	1	3	3	2	1	2	2	30000	1	35000	3	2	2	2	7	2	2	2	0	0	0	1	1	2
242	0	48	142	23.8	3	3	72	0	96	116	1	0	77	1	0	0	0	2	41	2	2	5	1	1	1	1	2	3	1	1	1	1	96000	2	0	1	1	2	2	2	1	1	3	0	0	0	1	1	2
243	0	52.5	151	23.03	3	3	70	0	90	176	3	1	110	3	1	2	1	2	47	2	2	5	1	1	1	1	3	3	1	1	4	3	10000	1	0	1	1	2	2	4	1	1	2	0	0	0	1	1	2
244	0	50.8	154	21.42	2	1	76	0	86	120	2	0	75	1	0	0	0	1	66	4	4	5	2	2	1	1	3	3	1	1	2	2	14000	1	50000	3	2	2	2	7	2	2	2	0	0	0	0	2	1
245	0	56.6	154	23.87	3	3	76	0	93	127	2	0	84	2	0	0	0	2	51	3	3	5	1	1	1	1	1	1	1	1	2	2	10000	1	0	1	1	2	2	2	1	1	4	1	1	0	0	2	1
246	0	63.3	152	27.4	3	3	81	1	102	122	2	0	75	1	0	0	0	2	58	3	3	5	1	1	1	1	2	2	1	1	2	2	60000	2	0	1	1	4	3	4	1	1	1	0	1	0	1	1	2
247	0	57	160	22.27	2	1	77	0	95	123	2	0	69	1	0	0	0	2	40	2	2	5	1	1	1	1	2	2	1	1	2	2	10000	1	0	1	1	2	2	7	2	2	2	0	0	0	1	1	2
248	0	63.6	151	27.89	3	3	75	0	102	110	1	0	64	1	0	0	0	2	53	3	3	5	1	1	1	1	1	1	1	1	2	2	30000	1	0	1	1	2	2	6	2	2	2	0	0	0	0	2	1
249	0	47.2	150	20.98	2	1	77	0	85	175	3	1	104	3	1	2	1	2	77	4	5	5	1	1	1	1	2	2	1	1	4	3	20000	1	0	1	1	2	2	4	1	1	2	1	1	0	1	1	2
250	0	48.1	142	23.85	3	3	70	0	91	143	3	1	94	3	1	2	1	2	40	2	2	5	2	2	1	1	3	3	1	1	4	3	20000	1	5000	2	2	2	2	4	1	1	2	0	0	0	1	1	2
251	0	68.5	161	26.43	3	3	82	0	102	104	1	0	65	1	0	0	0	1	56	3	3	5	2	2	1	1	3	3	1	1	2	2	14000	1	50000	3	2	2	2	7	2	2	2	0	0	0	0	2	1
252	0	98.6	160	38.52	3	3	108	1	128	168	3	1	75	1	0	1	1	2	33	1	1	5	1	1	2	2	3	3	3	1	2	2	20000	1	10000	2	2	2	2	5	2	2	3	1	1	0	1	1	2
253	0	70.6	155	29.39	3	3	97	1	104	131	2	0	72	1	0	0	0	2	55	3	3	5	2	2	1	1	3	3	1	1	4	3	27600	1	0	1	1	1	1	5	2	2	4	0	1	0	0	2	1
254	0	73.8	162	28.12	3	3	99	1	97	123	2	0	73	1	0	0	0	1	56	3	3	5	2	2	1	1	3	3	1	1	2	2	14000	1	50000	3	2	2	2	7	2	2	2	0	0	0	0	2	1
255	0	58.7	150	26.09	3	3	77	0	103	126	2	0	80	2	0	0	0	2	42	2	2	2	2	2	1	1	3	3	1	2	2	2	20000	1	0	1	1	2	2	4	1	1	2	0	0	0	0	2	1
256	0	56.9	151	24.96	3	3	78	0	97	108	1	0	79	1	0	0	0	2	44	2	2	2	2	2	1	1	2	2	2	2	4	3	40000	1	20000	3	2	2	2	5	2	2	2	0	0	0	0	2	1
257	0	94	160	36.72	3	3	108	1	105	117	1	0	73	1	0	0	0	2	64	4	4	2	2	2	1	1	1	1	1	1	4	3	30000	1	20000	3	2	2	2	6	2	2	2	0	0	0	0	2	1
258	0	80.1	161	30.9	3	3	93	1	103	108	1	0	69	1	0	0	0	1	50	3	3	5	2	2	1	1	3	3	1	1	2	2	14000	1	50000	3	2	2	2	7	2	2	2	0	0	0	0	2	1
259	0	77.1	175	25.18	3	3	93	1	102	134	2	0	85	2	0	0	0	1	63	4	4	5	2	2	1	1	3	3	1	1	2	2	14000	1	50000	3	2	2	2	7	2	2	2	0	0	0	0	2	1
260	0	64.6	165	23.73	3	3	79	0	100	149	3	1	95	3	1	2	1	1	45	2	2	5	2	2	1	1	3	3	1	1	2	2	14000	1	50000	3	2	2	2	7	2	2	2	0	0	0	0	2	1
261	0	48.4	149	21.8	2	1	77	0	93	121	2	0	71	1	0	0	0	2	70	4	5	5	2	2	1	1	3	3	1	1	4	3	180000	3	0	1	1	2	2	4	1	1	2	0	0	0	1	1	2
262	0	47.8	151	20.96	2	1	76	0	88	127	2	0	98	3	1	1	1	1	77	4	5	5	1	1	1	1	3	3	1	1	2	2	10000	1	10000	2	2	2	2	5	2	2	2	0	0	1	1	1	2
263	0	42.7	151	18.73	2	1	64	0	84	167	3	1	70	1	0	1	1	1	62	4	4	5	2	2	1	1	2	2	1	1	2	2	30000	1	0	1	1	2	2	15	3	3	2	0	0	0	0	2	1
264	0	53.5	165	19.65	2	1	68	0	88	110	1	0	59	1	0	0	0	1	59	3	3	5	2	2	3	3	1	1	1	1	2	2	50000	1	0	1	1	1	1	2	1	1	4	0	0	0	0	2	1
265	0	65	155	27.06	3	3	87	0	93	130	2	0	87	2	0	0	0	1	56	3	3	5	1	1	1	1	3	3	3	3	2	2	20000	1	0	1	1	2	2	3	1	1	2	1	1	0	1	1	2
266	0	50	158	20.03	2	1	66	0	91	126	2	0	79	1	0	0	0	2	66	4	4	5	2	2	1	1	3	3	1	1	4	3	60000	2	0	1	1	2	2	4	1	1	3	0	0	0	0	2	1
267	0	55.2	160	21.56	2	1	73	0	91	156	3	1	98	3	1	2	1	1	59	3	3	5	2	2	1	1	3	3	2	2	2	2	20000	1	0	1	1	2	2	5	2	2	2	0	1	1	0	2	1
268	0	58.3	155	24.27	3	3	84	1	96	126	2	0	85	2	0	0	0	2	67	4	4	5	1	1	2	2	3	3	3	1	2	2	20000	1	10000	2	2	2	2	5	2	2	3	1	1	0	1	1	2
269	0	62.4	160	24.38	3	3	72	0	101	144	3	1	85	2	0	1	1	2	39	1	1	5	2	2	1	1	3	3	1	1	4	3	27600	1	0	1	1	1	1	5	2	2	4	0	1	0	0	2	1
270	0	69.2	170	23.94	3	3	80	0	100	152	3	1	101	3	1	2	1	1	50	3	3	5	2	2	1	1	2	2	1	1	4	3	40000	1	20000	3	2	2	2	4	1	1	2	0	0	0	0	2	1
271	0	77	162	29.34	3	3	105	1	103	114	1	0	76	1	0	0	0	1	62	4	4	5	2	2	2	2	2	3	3	3	2	2	90000	2	25000	3	2	2	2	5	2	2	2	0	0	0	1	1	2
272	0	60.9	165	22.37	2	1	77	0	96	126	2	0	81	2	0	0	0	1	35	1	1	5	2	2	2	2	3	3	3	3	2	2	108000	3	0	1	1	1	1	6	2	2	4	1	1	0	1	1	2
273	0	51	152	22.07	2	1	78	0	100	101	1	0	64	1	0	0	0	2	61	4	4	5	2	2	1	1	1	2	1	1	1	1	12000	1	5000	2	2	2	2	6	2	2	2	0	0	0	1	1	2
274	0	59.5	154	25.09	3	3	89	1	99	124	2	0	77	1	0	0	0	2	51	3	3	5	2	2	4	3	3	3	3	3	2	2	60000	2	0	1	1	2	2	4	1	1	4	0	0	0	0	2	1
275	0	63	155	26.22	3	3	88	1	97	154	3	1	94	3	1	2	1	2	63	4	4	5	2	2	2	2	3	3	3	3	1	1	10000	1	0	1	1	2	2	6	2	2	2	0	0	0	0	2	1
276	0	60.5	163	22.77	2	1	79	0	96	134	2	0	78	1	0	0	0	1	36	1	1	5	1	1	1	1	2	2	1	1	2	2	20000	1	0	1	1	2	2	4	1	1	2	1	1	0	1	1	2
277	0	50	160	19.53	2	1	66	0	83	125	2	0	72	1	0	0	0	1	54	3	3	5	1	1	3	3	3	3	3	3	2	2	9600	1	0	1	1	3	3	4	1	1	3	1	0	0	0	2	1
278	0	63.5	166	23.04	3	3	90	1	101	125	2	0	77	1	0	0	0	2	48	2	2	5	2	2	1	1	1	2	1	1	1	1	9700	1	5000	2	2	2	2	6	2	2	2	0	0	0	1	1	2
279	0	73	150	32.44	3	3	88	1	102	130	2	0	76	1	0	0	0	2	42	2	2	5	2	2	4	3	3	3	3	3	2	2	60000	2	0	1	1	2	2	4	1	1	4	0	0	0	0	2	1
280	0	46.2	145	21.97	2	1	78	0	93	114	1	0	97	3	1	1	1	2	55	3	3	5	2	2	2	2	3	3	3	3	1	1	10000	1	0	1	1	2	2	6	2	2	2	0	0	0	0	2	1
281	0	76	170	26.3	3	3	87	0	95	148	3	1	93	3	1	2	1	1	51	3	3	2	1	1	1	1	2	2	1	1	2	2	20000	1	0	1	1	2	2	4	1	1	2	1	1	0	1	1	2
282	0	51	160	19.92	2	1	64	0	90	113	1	0	63	1	0	0	0	1	55	3	3	5	1	1	3	3	3	3	3	3	2	2	9600	1	0	1	1	3	3	4	1	1	3	1	0	0	0	2	1
283	0	68.8	162	26.22	3	3	103	1	107	130	2	0	80	2	0	0	0	2	50	3	3	5	1	1	1	1	3	3	1	1	4	3	60000	2	0	1	1	2	2	4	1	1	3	0	0	0	0	2	1
284	0	75	175	24.49	3	3	75	0	97	141	3	1	89	2	0	1	1	1	55	3	3	5	1	1	1	1	3	3	2	2	2	2	20000	1	0	1	1	2	2	5	2	2	2	0	1	1	0	2	1
285	0	54	148	24.65	3	3	80	1	93	105	1	0	76	1	0	0	0	2	53	3	3	5	1	1	1	1	2	2	1	1	1	1	120000	3	0	1	1	2	2	6	2	2	3	0	0	0	1	1	2
286	0	57.7	147	26.7	3	3	85	1	99	135	2	0	87	2	0	0	0	2	53	3	3	5	2	2	2	2	3	3	3	3	3	3	216000	3	100000	4	2	2	2	4	1	1	2	1	0	0	1	1	2
287	0	71.3	165	26.19	3	3	89	0	103	128	2	0	100	3	1	1	1	1	56	3	3	5	1	1	2	2	3	3	3	3	2	2	50000	1	40000	3	2	2	2	2	1	1	2	0	0	0	1	1	2
288	0	46.2	140	23.57	3	3	87	1	80	110	1	0	64	1	0	0	0	2	65	4	4	5	1	1	1	1	2	2	1	1	1	1	120000	3	0	1	1	2	2	6	2	2	3	0	0	0	1	1	2
289	0	52.6	149	23.69	3	3	70	0	90	134	2	0	78	1	0	0	0	2	42	2	2	5	2	2	2	2	3	3	3	3	3	3	216000	3	100000	4	2	2	2	4	1	1	2	1	0	0	1	1	2
290	0	62	161	23.92	3	3	84	0	98	114	1	0	72	1	0	0	0	1	60	4	4	5	1	1	2	2	3	3	3	3	2	2	50000	1	40000	3	2	2	2	2	1	1	2	0	0	0	1	1	2
291	0	41.5	145	19.74	2	1	63	0	86	129	2	0	81	2	0	0	0	2	53	3	3	5	1	1	1	1	3	3	1	1	4	3	20000	1	0	1	1	2	2	4	1	1	2	0	0	0	1	1	2
292	0	63	142	31.24	3	3	80	1	101	109	1	0	78	1	0	0	0	2	30	1	1	5	2	2	2	2	3	3	3	3	4	3	10000	1	5500	2	2	2	2	10	3	3	4	0	1	0	0	2	1
293	0	59	158	23.63	3	3	75	0	96	130	2	0	85	2	0	0	0	2	58	3	3	5	2	2	2	2	3	3	3	3	2	2	90000	2	100000	4	2	3	3	2	1	1	1	1	1	0	1	1	2
294	0	53	163	19.95	2	1	73	0	95	116	1	0	72	1	0	0	0	1	49	2	2	5	1	1	2	2	3	3	3	3	2	2	72000	2	0	1	1	2	2	2	1	1	2	1	1	1	0	2	1
295	0	60	153	25.63	3	3	83	0	96	142	3	1	90	3	1	2	1	1	56	3	3	5	2	2	6	4	3	3	3	3	3	3	50000	1	30000	3	2	1	1	6	2	2	4	0	0	0	0	2	1
296	0	66	155	27.47	3	3	88	1	105	174	3	1	98	3	1	2	1	2	46	2	2	5	2	2	2	2	3	3	3	3	4	3	200000	3	300000	5	2	2	2	4	1	1	2	1	0	0	1	1	2
297	0	45	156	18.49	1	2	56	0	80	119	1	0	66	1	0	0	0	1	63	4	4	5	2	2	2	2	3	3	3	3	4	3	80000	2	600000	5	2	2	2	2	1	1	2	0	0	0	0	2	1
298	0	45.2	150	20.09	2	1	70	0	85	114	1	0	65	1	0	0	0	2	68	4	4	5	1	1	1	1	2	2	1	1	1	1	120000	3	0	1	1	2	2	6	2	2	3	0	0	0	1	1	2
299	0	60	156	24.65	3	3	80	1	95	148	3	1	93	3	1	2	1	2	54	3	3	5	2	2	2	2	3	3	3	3	3	3	216000	3	100000	4	2	2	2	4	1	1	2	1	0	0	1	1	2
300	0	47.6	155	19.81	2	1	70	0	85	128	2	0	82	2	0	0	0	1	67	4	4	5	1	1	2	2	3	3	3	3	2	2	50000	1	40000	3	2	2	2	2	1	1	2	0	0	0	1	1	2
301	0	67	150	29.78	3	3	87	1	99	153	3	1	99	3	1	2	1	2	61	4	4	5	2	2	2	2	3	3	2	2	2	2	40000	1	60000	4	2	2	2	4	1	1	2	0	1	0	1	1	2
302	0	50	154	21.08	2	1	75	0	92	125	2	0	81	2	0	0	0	2	67	4	4	5	1	1	2	2	3	3	3	3	3	3	30000	1	40000	3	2	2	2	2	1	1	2	0	0	0	1	1	2
303	0	60	150	26.67	3	3	91	1	98	119	1	0	79	1	0	0	0	2	51	3	3	5	2	2	2	2	3	3	3	3	4	3	20000	1	110000	5	2	2	2	4	1	1	2	0	0	0	1	1	2
304	0	65	160	25.39	3	3	87	1	103	119	1	0	87	2	0	0	0	2	52	3	3	5	1	1	4	3	3	3	3	3	4	3	20000	1	0	1	1	2	2	3	1	1	2	0	0	0	1	1	2
305	0	54	170	18.69	2	1	66	0	94	153	3	1	100	3	1	2	1	1	54	3	3	5	1	1	4	3	3	3	3	3	1	1	120000	3	0	1	1	2	2	4	1	1	2	0	0	0	0	2	1
306	0	63	151	27.63	3	3	80	1	105	131	2	0	84	2	0	0	0	2	43	2	2	5	1	1	1	1	3	3	1	1	2	2	30000	1	40000	3	2	4	3	2	1	1	3	0	0	0	0	2	1
307	0	46	141	23.14	3	3	80	1	94	116	1	0	71	1	0	0	0	2	67	4	4	5	1	1	1	1	3	3	3	1	1	1	12000	1	0	1	1	3	3	5	2	2	3	0	0	0	1	1	2
308	0	42	160	16.41	1	2	65	0	82	149	3	1	94	3	1	2	1	1	49	2	2	1	2	2	1	1	3	3	1	1	2	2	38000	1	60000	4	2	2	2	4	1	1	2	0	1	1	0	2	1
309	0	74	154	31.2	3	3	105	1	116	129	2	0	77	1	0	0	0	2	46	2	2	5	2	2	2	2	3	3	3	2	2	2	30000	1	25000	3	2	2	2	3	1	1	2	0	1	0	1	1	2
310	0	44	145	20.93	2	1	70	0	87	122	2	0	72	1	0	0	0	2	42	2	2	5	1	1	1	1	3	3	1	1	1	1	108000	3	2000	2	2	2	2	2	1	1	2	1	1	1	1	1	2
311	0	55	165	20.2	2	1	76	0	87	147	3	1	91	3	1	2	1	1	57	3	3	5	2	2	2	2	3	3	3	2	2	2	100000	2	25000	3	2	2	2	4	1	1	2	0	0	0	0	2	1
312	0	79	150	35.11	3	3	98	1	111	140	3	1	87	2	0	1	1	2	51	3	3	5	2	2	2	2	3	3	3	3	3	3	60000	2	100000	4	2	2	2	4	1	1	2	0	1	0	1	1	2
313	0	66	161	25.46	3	3	92	1	105	146	3	1	93	3	1	2	1	2	62	4	4	5	2	2	2	2	3	3	3	3	4	3	15000	1	60000	4	2	4	3	2	1	1	3	0	0	0	1	1	2
314	0	55	144	26.52	3	3	71	0	97	127	2	0	84	2	0	0	0	2	35	1	1	5	2	2	4	3	3	3	3	3	4	3	10000	1	60000	4	2	2	2	5	2	2	2	0	0	0	0	2	1
315	0	57	165	20.94	2	1	72	0	90	117	1	0	64	1	0	0	0	1	48	2	2	5	1	1	2	2	3	3	3	3	2	2	108000	3	0	1	1	2	2	3	1	1	2	0	0	0	0	2	1
316	0	75	150	33.33	3	3	95	1	105	137	2	0	87	2	0	0	0	2	36	1	1	5	2	2	6	4	3	3	3	3	4	3	40000	1	100000	4	2	2	2	6	2	2	2	0	1	0	0	2	1
317	0	76	161	29.32	3	3	87	0	103	127	2	0	85	2	0	0	0	1	30	1	1	5	2	2	3	3	3	3	2	2	2	2	10000	1	20000	3	2	2	2	4	1	1	2	1	1	0	0	2	1
318	0	66	155	27.47	3	3	87	1	102	123	2	0	72	1	0	0	0	2	56	3	3	5	1	1	1	1	2	2	1	1	1	1	120000	3	0	1	1	2	2	6	2	2	3	0	0	0	1	1	2
319	0	57	145	27.11	3	3	71	0	97	138	2	0	89	2	0	0	0	2	47	2	2	5	2	2	2	2	3	3	3	3	3	3	216000	3	100000	4	2	2	2	4	1	1	2	1	0	0	1	1	2
320	0	56	160	21.88	2	1	74	0	93	101	1	0	70	1	0	0	0	1	53	3	3	5	1	1	2	2	3	3	3	3	2	2	50000	1	40000	3	2	2	2	2	1	1	2	0	0	0	1	1	2
321	0	71	158	28.44	3	3	95	1	105	115	1	0	73	1	0	0	0	1	48	2	2	5	1	1	4	3	3	3	3	3	3	3	72000	2	0	1	1	1	1	6	2	2	1	0	1	0	1	1	2
322	0	64	165	23.51	3	3	92	1	91	168	3	1	81	2	0	1	1	1	63	4	4	5	1	1	2	2	3	3	3	3	4	3	90000	2	0	1	1	1	1	1	1	1	1	0	0	0	1	1	2
323	0	60	165	22.04	2	1	72	0	92	123	2	0	82	2	0	0	0	1	57	3	3	5	2	2	2	2	3	3	3	3	2	2	70000	2	0	1	1	2	2	6	2	2	2	0	0	0	0	2	1
324	0	54	158	21.63	2	1	75	0	90	148	3	1	105	3	1	2	1	1	55	3	3	5	2	2	1	1	3	3	3	1	4	3	72000	2	0	1	1	2	2	5	2	2	3	0	0	0	1	1	2
325	0	45	160	17.58	1	2	69	0	87	134	2	0	82	2	0	0	0	2	48	2	2	5	2	2	5	4	3	3	3	3	4	3	10000	1	100000	4	2	2	2	2	1	1	2	1	0	0	0	2	1
326	0	54	150	24	3	3	75	0	101	145	3	1	118	3	1	2	1	2	61	4	4	5	1	1	2	2	3	3	3	3	3	3	20000	1	0	1	1	2	2	8	2	2	2	0	0	0	0	2	1
327	0	54	155	22.48	2	1	73	0	100	114	1	0	73	1	0	0	0	2	40	2	2	5	1	1	1	1	3	2	1	1	4	3	12000	1	0	1	1	2	2	3	1	1	2	0	0	0	1	1	2
328	0	75	169	26.26	3	3	90	1	98	126	2	0	91	3	1	1	1	1	58	3	3	5	1	1	2	2	3	3	3	2	2	2	25000	1	110000	5	2	2	2	4	1	1	2	0	0	0	1	1	2
329	0	40	155	16.65	1	2	62	0	85	129	2	0	87	2	0	0	0	2	43	2	2	5	2	2	2	2	3	3	3	3	2	2	30000	1	18000	3	2	2	2	4	1	1	2	0	0	0	0	2	1
330	0	44	145	20.93	2	1	70	0	87	124	2	0	82	2	0	0	0	2	42	2	2	5	1	1	1	1	3	3	1	1	1	1	30000	1	2000	2	2	2	2	2	1	1	2	1	1	1	1	1	2
331	0	53	174	17.51	1	2	68	0	87	105	1	0	71	1	0	0	0	1	49	2	2	5	2	2	2	2	3	3	3	1	2	2	10000	1	0	1	1	2	2	3	1	1	2	0	0	0	0	2	1
332	0	40	150	17.78	1	2	69	0	84	127	2	0	88	2	0	0	0	1	84	4	6	5	2	2	2	2	3	3	3	3	2	2	9600	1	0	1	1	2	2	1	1	1	1	0	0	0	0	2	1
333	0	49	141	24.65	3	3	75	0	95	133	2	0	89	2	0	0	0	2	53	3	3	5	1	1	2	2	3	3	2	2	1	1	20000	1	0	1	1	2	2	6	2	2	2	1	0	0	1	1	2
334	0	51	145	24.26	3	3	76	0	97	104	1	0	65	1	0	0	0	2	54	3	3	5	1	1	1	1	3	3	1	1	2	2	20000	1	10000	2	2	2	2	5	2	2	2	0	0	0	0	2	1
335	0	56	145	26.63	3	3	74	0	96	135	2	0	82	2	0	0	0	2	47	2	2	1	1	1	1	1	3	3	1	1	4	3	10000	1	0	1	1	2	2	2	1	1	2	0	1	0	0	2	1
336	0	70	174	23.12	3	3	86	0	106	128	2	0	87	2	0	0	0	1	56	3	3	5	1	1	2	2	3	3	2	2	2	2	40000	1	45000	3	2	2	2	6	2	2	2	1	1	0	0	2	1
337	0	73	152	31.6	3	3	103	1	117	151	3	1	96	3	1	2	1	2	55	3	3	5	2	2	1	1	3	3	1	1	4	3	72000	2	0	1	1	2	2	4	1	1	2	0	0	0	1	1	2
338	0	55	174	18.17	1	2	80	0	91	121	2	0	71	1	0	0	0	1	49	2	2	5	1	1	2	2	3	3	2	1	2	2	40000	1	10000	2	2	2	2	3	1	1	2	0	0	0	0	2	1
339	0	79	169	27.66	3	3	99	1	110	120	2	0	81	2	0	0	0	2	62	4	4	5	1	1	1	1	3	3	1	1	1	1	14400	1	0	1	1	2	2	2	1	1	2	0	0	0	1	1	2
340	0	74	171	25.31	3	3	90	1	102	142	3	1	97	3	1	2	1	1	53	3	3	5	1	1	1	1	3	3	3	3	4	3	180000	3	0	1	1	2	2	2	1	1	2	0	0	0	0	2	1
341	0	64	155	26.64	3	3	98	1	103	131	2	0	76	1	0	0	0	2	78	4	5	5	2	2	1	1	2	2	1	1	1	1	40000	1	0	1	1	4	3	1	1	1	1	0	0	0	0	2	1
342	0	65	160	25.39	3	3	82	1	97	133	2	0	77	1	0	0	0	2	48	2	2	5	2	2	2	2	3	3	3	3	3	3	40000	1	100000	4	2	2	2	3	1	1	2	0	0	0	0	2	1
343	0	63	155	26.22	3	3	94	1	102	122	2	0	72	1	0	0	0	2	46	2	2	5	1	1	1	1	2	3	1	1	2	2	30000	1	0	1	1	2	2	4	1	1	2	1	1	0	1	1	2
344	0	46	150	20.44	2	1	70	0	88	133	2	0	89	2	0	0	0	2	52	3	3	2	1	1	1	1	3	3	2	2	4	3	84000	2	0	1	1	2	2	6	2	2	2	0	0	0	0	2	1
345	0	36	151	15.79	1	2	62	0	77	151	3	1	67	1	0	1	1	1	72	4	5	5	2	2	1	1	3	3	1	1	4	3	9600	1	0	1	1	4	3	1	1	1	1	0	0	0	0	2	1
346	0	48	155	19.98	2	1	67	0	87	149	3	1	83	2	0	1	1	1	44	2	2	2	2	2	2	2	2	2	2	2	2	2	48000	1	20000	3	2	2	2	5	2	2	2	0	1	0	1	1	2
347	0	56.9	150	25.29	3	3	78	0	95	173	3	1	92	3	1	2	1	2	40	2	2	2	2	2	1	1	3	2	1	2	4	3	40000	1	30000	3	2	2	2	5	2	2	2	0	0	0	0	2	1
348	0	59	148	26.94	3	3	88	1	90	120	2	0	84	2	0	0	0	2	52	3	3	2	2	2	1	1	1	2	1	1	1	1	86400	2	5000	2	2	2	2	6	2	2	2	0	0	0	1	1	2
349	0	57	151	25	3	3	79	0	98	91	1	0	66	1	0	0	0	2	42	2	2	2	2	2	4	3	3	3	3	3	2	2	60000	2	0	1	1	2	2	4	1	1	4	0	0	0	0	2	1
350	0	53.1	155	22.1	2	1	76	0	92	114	1	0	70	1	0	0	0	2	35	1	1	2	2	2	2	2	3	3	3	3	1	1	10000	1	0	1	1	2	2	6	2	2	2	0	0	0	0	2	1
351	0	49.9	153	21.32	2	1	78	0	91	165	3	1	76	1	0	1	1	2	59	3	3	2	2	2	1	1	1	1	1	1	4	3	9700	1	0	1	1	2	2	6	2	2	2	0	0	0	1	1	2
352	0	57	161	21.99	2	1	84	0	87	156	3	1	80	2	0	1	1	1	66	4	4	2	2	2	1	1	2	2	1	1	1	1	134000	3	0	1	1	2	2	4	1	1	2	0	0	0	1	1	2
353	0	55.6	151	24.38	3	3	82	1	94	118	1	0	80	2	0	0	0	2	48	2	2	2	2	2	1	1	3	3	1	2	2	2	20000	1	50000	3	2	2	2	4	1	1	3	1	1	0	1	1	2
354	0	31	142	15.37	1	2	60	0	78	144	3	1	86	2	0	1	1	2	61	4	4	2	2	2	1	1	1	1	1	1	2	2	70000	2	0	1	1	2	2	4	1	1	2	1	0	0	1	1	2
355	0	68.3	171	23.36	3	3	88	0	95	133	2	0	73	1	0	0	0	1	59	3	3	2	2	2	1	1	1	1	1	1	2	2	30000	1	0	1	1	2	2	6	2	2	2	0	0	0	0	2	1
356	0	63.5	159	25.12	3	3	85	1	99	110	1	0	77	1	0	0	0	2	45	2	2	2	2	2	1	1	2	2	1	1	2	2	30000	1	70000	4	2	2	2	4	1	1	2	0	0	0	1	1	2
357	0	57	150	25.33	3	3	78	0	96	139	2	0	80	2	0	0	0	2	46	2	2	2	2	2	1	1	2	2	1	1	2	2	30000	1	20000	3	2	2	2	4	1	1	2	0	0	0	1	1	2
358	0	56.2	155	23.39	3	3	74	0	97	122	2	0	81	2	0	0	0	1	60	4	4	2	2	2	1	1	3	3	1	1	4	3	29000	1	0	1	1	2	2	6	2	2	2	0	0	0	0	2	1
359	0	60.9	142	30.2	3	3	85	1	102	137	2	0	84	2	0	0	0	2	47	2	2	2	2	2	2	2	3	3	3	3	2	2	25000	1	60000	4	2	2	2	6	2	2	2	0	0	0	1	1	2
360	0	40	150	17.78	1	2	64	0	83	131	2	0	89	2	0	0	0	2	65	4	4	2	1	1	1	1	3	3	1	1	2	2	240000	3	0	1	1	4	3	4	1	1	3	1	1	0	1	1	2
361	0	60.9	159	24.09	3	3	81	0	96	139	2	0	80	2	0	0	0	1	60	4	4	2	2	2	2	2	3	3	3	3	2	2	29000	1	0	1	1	2	2	3	1	1	2	0	0	0	1	1	2
362	0	43.9	145	20.88	2	1	77	0	85	127	2	0	88	2	0	0	0	2	63	4	4	2	2	2	2	2	2	2	1	1	1	1	10000	1	0	1	1	2	2	5	2	2	3	0	0	0	0	2	1
363	0	55.6	159	21.99	2	1	79	0	94	122	2	0	82	2	0	0	0	2	49	2	2	2	2	2	1	1	3	3	1	2	2	2	20000	1	0	1	1	2	2	4	1	1	2	0	0	0	0	2	1
364	0	52	154	21.93	2	1	69	0	90	169	3	1	99	3	1	2	1	2	37	1	1	2	2	2	1	1	2	2	2	2	4	3	40000	1	20000	3	2	2	2	5	2	2	2	0	0	0	0	2	1
365	0	68	151	29.82	3	3	82	1	99	161	3	1	98	3	1	2	1	2	39	1	1	2	2	2	1	1	1	1	1	1	4	3	30000	1	20000	3	2	2	2	6	2	2	2	0	0	0	0	2	1
366	0	55.8	158	22.35	2	1	82	0	94	180	3	1	89	2	0	1	1	1	68	4	4	2	2	2	1	1	2	2	1	1	2	2	30000	1	10000	2	2	2	2	5	2	2	1	0	0	0	1	1	2
367	0	49.5	152	21.42	2	1	73	0	89	157	3	1	93	3	1	2	1	2	46	2	2	2	2	2	4	3	3	3	3	3	2	2	30000	1	30000	3	2	2	2	6	2	2	2	0	0	1	0	2	1
368	0	57	150	25.33	3	3	90	1	102	132	2	0	85	2	0	0	0	2	59	3	3	2	2	2	1	1	1	1	1	1	2	2	35000	1	20000	3	2	4	3	6	2	2	3	0	0	0	0	2	1
369	0	78.7	161	30.36	3	3	97	1	103	123	2	0	79	1	0	0	0	1	60	4	4	2	2	2	3	3	3	3	3	3	2	2	50000	1	20000	3	2	2	2	4	1	1	2	1	0	0	1	1	2
370	0	58	144	26.63	3	3	87	1	97	135	2	0	87	2	0	0	0	2	42	2	2	2	2	2	2	2	3	3	3	3	2	2	10000	1	0	1	1	2	2	6	2	2	4	0	0	0	0	2	1
370	0	56	145	27.97	3	3	79	0	98	133	2	0	77	1	0	0	0	2	40	2	2	2	2	2	2	2	2	2	2	2	2	2	40000	1	0	1	1	2	2	3	1	1	2	0	0	0	1	1	2
372	0	69	151	30.26	3	3	85	1	115	112	1	0	70	1	0	0	0	2	58	3	3	2	2	2	1	1	2	2	1	1	4	3	40000	1	30000	3	2	2	2	4	1	1	2	1	1	0	1	1	2
373	0	50	151	21.93	2	1	66	0	90	139	2	0	95	3	1	1	1	2	58	3	3	2	2	2	1	1	1	1	1	1	2	2	35000	1	15000	3	2	4	3	4	1	1	3	0	0	0	0	2	1
374	0	62	195	16.31	1	2	87	1	98	127	2	0	90	3	1	1	1	2	36	1	1	2	2	2	2	2	2	2	2	3	4	3	30000	1	50000	3	2	2	2	4	1	1	2	0	0	0	0	2	1
375	0	35	156	14.38	1	2	108	1	96	93	1	0	55	1	0	0	0	2	56	3	3	2	2	2	1	1	1	2	1	1	1	1	10000	1	0	1	1	4	3	1	1	1	1	0	0	0	1	1	2
376	0	54	170	18.69	2	1	70	0	90	135	2	0	92	3	1	1	1	1	63	4	4	2	2	2	1	1	1	1	1	1	2	2	10000	1	0	1	1	2	2	4	1	1	2	0	1	0	0	2	1
377	0	56	150	24.89	3	3	86	1	98	109	1	0	72	1	0	0	0	2	66	4	4	2	2	2	1	1	1	1	1	1	2	2	30000	1	10000	2	2	2	2	6	2	2	1	0	0	0	0	2	1
378	0	44.4	145	21.12	2	1	67	0	86	142	3	1	82	2	0	1	1	2	46	2	2	2	2	2	1	1	1	1	1	1	2	2	30000	1	20000	3	2	2	2	5	2	2	1	0	0	0	0	2	1
379	0	50	151	21.93	2	1	65	0	90	152	3	1	89	2	0	1	1	2	59	3	3	2	2	2	1	1	1	1	1	1	4	3	30000	1	20000	3	2	2	2	5	2	2	2	0	0	0	0	2	1
380	0	77	165	28.28	3	3	95	1	104	135	2	0	87	2	0	0	0	1	34	1	1	2	2	2	4	3	3	3	3	3	2	2	80000	2	5000	2	2	2	2	4	1	1	2	1	0	0	0	2	1
381	0	75	161	28.93	3	3	100	1	96	116	1	0	77	1	0	0	0	1	60	4	4	2	2	2	1	1	1	1	1	1	1	1	30000	1	10000	2	2	2	2	5	2	2	2	0	0	0	0	2	1
382	0	55	161	21.22	2	1	78	0	93	98	1	0	77	1	0	0	0	1	79	4	5	2	2	2	1	1	1	1	1	1	2	2	15000	1	10000	2	2	2	2	8	2	2	1	0	0	0	0	2	1
383	0	66	160	25.78	3	3	90	1	102	101	1	0	58	1	0	0	0	2	54	3	3	2	2	2	1	1	1	1	1	1	2	2	30000	1	10000	2	2	2	2	5	2	2	1	0	0	0	0	2	1
384	0	56	165	20.57	2	1	74	0	93	126	2	0	80	2	0	0	0	1	58	3	3	2	2	2	1	1	3	3	2	2	2	2	20000	1	20000	3	2	2	2	6	2	2	2	1	1	0	0	2	1
385	0	53	158	21.23	2	1	71	0	90	151	3	1	95	3	1	2	1	2	54	3	3	2	2	2	1	1	1	1	1	1	2	2	30000	1	20000	3	2	2	2	5	2	2	1	0	0	0	0	2	1
386	0	46	150	20.44	2	1	76	0	88	125	2	0	95	3	1	1	1	2	58	3	3	2	2	2	1	1	1	1	1	1	2	2	32000	1	15000	3	2	2	2	6	2	2	1	0	0	0	0	2	1
387	0	60	148	27.39	3	3	82	1	98	121	2	0	76	1	0	0	0	2	38	1	1	2	2	2	2	2	3	3	3	3	2	2	30000	1	30000	3	2	2	2	3	1	1	2	1	0	0	0	2	1
388	0	82	150	36.44	3	3	104	1	127	146	3	1	93	3	1	2	1	2	30	1	1	2	2	2	2	2	3	3	3	3	2	2	85000	2	0	1	1	2	2	4	1	1	2	1	0	0	0	2	1
389	0	56.7	165	20.83	2	1	78	0	99	125	2	0	72	1	0	0	0	1	31	1	1	2	2	2	4	3	3	3	3	3	2	2	40000	1	0	1	1	2	2	4	1	1	2	1	1	0	0	2	1
390	0	52	144	25.08	3	3	76	0	90	115	1	0	82	2	0	0	0	2	45	2	2	2	2	2	1	1	1	1	1	1	2	2	32000	1	10000	2	2	2	2	4	1	1	1	0	0	0	0	2	1
391	0	65	160	25.39	3	3	88	0	101	134	2	0	86	2	0	0	0	1	32	1	1	2	1	1	2	2	3	3	3	3	2	2	35000	1	200000	5	2	2	2	4	1	1	2	1	0	0	0	2	1
392	0	50	165	18.37	1	2	75	0	91	138	2	0	89	2	0	0	0	2	72	4	5	2	2	2	1	1	2	2	2	2	2	2	10000	1	0	1	1	2	2	3	1	1	2	0	0	0	1	1	2
393	0	70	170	24.22	3	3	87	0	101	111	1	0	70	1	0	0	0	1	36	1	1	2	1	1	4	3	3	3	3	3	2	2	25000	1	0	1	1	2	2	3	1	1	2	1	1	0	1	1	2
394	0	53	163	19.95	2	1	70	0	97	132	2	0	88	2	0	0	0	2	59	3	3	2	2	2	1	1	2	2	1	1	4	3	30000	1	0	1	1	2	2	5	2	2	2	0	0	1	0	2	1
395	0	61	170	21.11	2	1	76	0	90	120	2	0	75	1	0	0	0	1	39	1	1	2	2	2	4	3	3	3	3	3	2	2	150000	3	0	1	1	2	2	4	1	1	2	1	0	0	0	2	1
396	0	71	160	27.73	3	3	93	1	108	104	1	0	72	1	0	0	0	2	47	2	2	2	2	2	1	1	1	1	1	1	2	2	85000	2	10000	2	2	1	1	5	2	2	2	1	0	0	0	2	1
397	0	56	151	24.56	3	3	86	0	83	133	2	0	87	2	0	0	0	1	56	3	3	2	2	2	1	1	3	3	1	1	2	2	30000	1	6000	2	2	2	2	3	1	1	2	0	0	0	0	2	1
398	0	50	155	20.81	2	1	80	0	92	113	1	0	80	2	0	0	0	1	59	3	3	2	2	2	1	1	1	1	1	1	1	1	200000	3	5000	2	2	2	2	3	1	1	2	0	0	0	0	2	1
399	0	56	150	24.89	3	3	80	1	104	144	3	1	100	3	1	2	1	2	43	2	2	2	2	2	1	1	1	1	1	1	1	1	30000	1	20000	3	2	2	2	2	1	1	2	0	0	0	0	2	1
400	0	61	142	30.25	3	3	79	0	103	111	1	0	83	2	0	0	0	2	32	1	1	2	2	2	1	1	2	2	1	1	2	2	60000	2	60000	4	2	2	2	4	1	1	2	0	0	0	1	1	2
401	0	44	142	21.82	2	1	76	0	87	168	3	1	107	3	1	2	1	2	78	4	5	2	2	2	1	1	2	2	1	1	1	1	180000	3	0	1	1	4	3	5	2	2	3	0	1	0	0	2	1
402	0	40	140	20.41	2	1	80	1	87	108	1	0	61	1	0	0	0	2	72	4	5	2	2	2	1	1	2	2	1	1	1	1	40000	1	0	1	1	4	3	5	2	2	3	1	0	0	0	2	1
403	0	46.8	135	25.68	3	3	85	1	90	133	2	0	72	1	0	0	0	2	79	4	5	2	2	2	1	1	1	1	1	1	1	1	12000	1	10000	2	2	2	2	2	1	1	2	1	1	0	1	1	2
404	0	63	164	23.42	3	3	82	0	94	118	1	0	85	2	0	0	0	1	42	2	2	2	2	2	5	4	3	3	3	3	2	2	70000	2	0	1	1	1	1	4	1	1	2	0	0	1	0	2	1
405	0	50	151	21.93	2	1	75	0	89	119	1	0	75	1	0	0	0	1	70	4	5	2	2	2	1	1	2	1	1	1	4	3	19000	1	0	1	1	2	2	3	1	1	2	0	0	0	0	2	1
406	0	41	150	18.22	1	2	68	0	82	155	3	1	75	1	0	1	1	2	52	3	3	2	2	2	1	1	2	2	1	1	2	2	10000	1	50000	3	2	2	2	3	1	1	2	1	1	0	1	1	2
407	0	55	157	22.31	2	1	81	0	94	131	2	0	70	1	0	0	0	1	35	1	1	2	2	2	1	1	2	2	1	1	2	2	30000	1	100000	4	2	2	2	3	1	1	2	0	1	0	1	1	2
408	0	48	140	24.49	3	3	73	0	88	154	3	1	110	3	1	2	1	2	39	1	1	2	2	2	1	1	2	2	1	1	2	2	210000	3	20000	3	2	2	2	4	1	1	2	0	0	0	0	2	1
409	0	70	155	29.14	3	3	91	1	103	126	2	0	71	1	0	0	0	1	47	2	2	2	2	2	1	1	2	2	1	1	4	3	40000	1	20000	3	2	2	2	4	1	1	2	0	0	0	0	2	1
410	0	70	169	24.51	3	3	96	1	100	120	2	0	76	1	0	0	0	1	40	2	2	2	2	2	2	2	2	3	3	3	2	2	90000	2	25000	3	2	2	2	5	2	2	2	0	0	0	1	1	2
411	0	50	161	19.29	2	1	74	0	90	135	2	0	80	2	0	0	0	1	50	3	3	2	2	2	2	2	3	3	3	3	2	2	84000	2	0	1	1	1	1	6	2	2	4	1	1	0	1	1	2
412	0	53.8	148	24.56	3	3	85	1	97	141	3	1	92	3	1	2	1	2	49	2	2	2	2	2	1	1	2	2	1	1	4	3	20000	1	25000	3	2	2	2	4	1	1	2	0	0	0	0	2	1
413	0	44.2	142	21.92	2	1	73	0	86	122	2	0	80	2	0	0	0	2	57	3	3	2	2	2	1	1	1	1	1	1	2	2	20000	1	10000	2	2	2	2	4	1	1	2	0	0	0	1	1	2
414	0	45	156	18.49	1	2	75	0	93	108	1	0	79	1	0	0	0	1	52	3	3	2	1	1	1	1	1	1	1	1	2	2	12000	1	0	1	1	1	1	1	1	1	1	0	0	0	0	2	1
415	0	54	147	24.99	3	3	83	1	94	129	2	0	79	1	0	0	0	2	50	3	3	2	2	2	1	1	2	3	1	1	1	1	29000	1	20000	3	2	2	2	6	2	2	2	0	0	0	0	2	1
416	0	58.2	160	22.73	2	1	86	0	93	121	2	0	78	1	0	0	0	1	70	4	5	2	1	1	1	1	2	2	1	1	1	1	10000	1	0	1	1	4	3	3	1	1	3	0	0	0	0	2	1
417	0	66	163	24.84	3	3	95	1	101	127	2	0	84	2	0	0	0	1	57	3	3	2	2	2	1	1	3	3	1	1	2	2	80000	2	20000	3	2	2	2	4	1	1	2	0	0	0	0	2	1
418	0	54.3	153	23.2	3	3	80	1	95	121	2	0	74	1	0	0	0	2	61	4	4	2	2	2	1	1	3	3	1	1	1	1	9600	1	0	1	1	2	2	4	1	1	2	0	1	0	1	1	2
419	0	60	150	26.67	3	3	96	1	106	150	3	1	68	1	0	1	1	2	50	3	3	2	1	1	1	1	1	2	1	1	2	2	30000	1	10000	2	2	2	2	12	3	3	2	0	0	0	0	2	1
420	0	57	162	21.72	2	1	82	0	94	121	2	0	72	1	0	0	0	1	59	3	3	2	2	2	1	1	3	3	1	1	2	2	50000	1	20000	3	2	2	2	8	2	2	2	0	0	0	1	1	2
421	0	52	161	20.06	2	1	75	0	88	136	2	0	89	2	0	0	0	1	61	4	4	2	2	2	1	1	1	1	1	1	4	3	30000	1	0	1	1	2	2	2	1	1	2	0	0	0	0	2	1
422	0	51	140	26.02	3	3	87	1	81	126	2	0	79	1	0	0	0	2	52	3	3	2	2	2	1	1	2	3	1	1	4	3	30000	1	15000	3	2	2	2	3	1	1	2	0	0	0	0	2	1
423	0	68	155	28.3	3	3	90	1	103	114	1	0	82	2	0	0	0	1	56	3	3	2	2	2	1	1	2	2	1	1	4	3	10000	1	50000	3	2	2	2	3	1	1	2	0	0	0	0	2	1
424	0	51	142	25.29	3	3	86	1	90	132	2	0	84	2	0	0	0	2	59	3	3	2	2	2	1	1	2	2	1	1	1	1	96000	2	10000	2	2	2	2	7	2	2	2	0	0	0	1	1	2
425	0	46.6	154	19.65	2	1	82	1	91	183	3	1	87	2	0	1	1	2	63	4	4	2	2	2	1	1	1	1	1	1	1	1	12000	1	0	1	1	4	3	4	1	1	3	1	0	0	0	2	1
426	0	60	165	22.04	2	1	77	0	93	137	2	0	80	2	0	0	0	1	65	4	4	2	2	2	1	1	3	3	1	1	2	2	200000	3	0	1	1	2	2	5	2	2	2	0	0	0	1	1	2
427	0	44.5	143	21.76	2	1	73	0	91	136	2	0	81	2	0	0	0	2	77	4	5	2	1	1	1	1	1	1	1	1	4	3	18000	1	0	1	1	2	2	5	2	2	2	1	1	1	1	1	2
428	0	38	150	16.89	1	2	66	0	82	118	1	0	98	3	1	1	1	1	70	4	5	2	2	2	1	1	1	1	1	1	1	1	20000	1	0	1	1	2	2	6	2	2	2	0	0	0	0	2	1
429	0	49.4	149	22.25	2	1	69	0	90	124	2	0	75	1	0	0	0	2	33	1	1	2	2	2	1	1	2	1	1	1	2	2	30000	1	20000	3	2	2	2	5	2	2	2	0	0	0	0	2	1
430	0	55.3	155	23.02	3	3	74	0	93	150	3	1	104	3	1	2	1	1	40	2	2	2	2	2	1	1	2	2	2	2	2	2	50000	1	0	1	1	2	2	4	1	1	2	0	0	0	1	1	2
431	0	64	150	28.44	3	3	89	1	105	113	1	0	79	1	0	0	0	2	47	2	2	2	2	2	1	1	1	1	1	1	2	2	30000	1	0	1	1	2	2	4	1	1	2	0	0	0	0	2	1
432	0	53.3	150	23.69	3	3	75	0	98	112	1	0	78	1	0	0	0	2	48	2	2	2	2	2	1	1	2	2	2	1	2	2	50000	1	20000	3	2	2	2	6	2	2	2	1	1	0	0	2	1
433	0	51	160	19.92	2	1	79	0	87	143	3	1	79	1	0	1	1	1	72	4	5	2	1	1	1	1	1	1	1	1	4	3	30000	1	20000	3	2	2	2	6	2	2	1	0	0	0	0	2	1
434	0	52	150	23.11	3	3	89	1	97	118	1	0	76	1	0	0	0	2	35	1	1	2	2	2	1	1	3	3	2	2	1	1	40000	1	0	1	1	2	2	5	2	2	2	1	1	0	1	1	2
435	0	62	150	27.56	3	3	87	1	102	123	2	0	76	1	0	0	0	2	45	2	2	2	1	1	1	1	3	3	1	1	2	2	20000	1	0	1	1	2	2	5	2	2	2	0	0	0	1	1	2
436	0	63.8	150	28.36	3	3	90	1	99	113	1	0	67	1	0	0	0	1	48	2	2	2	1	1	1	1	3	3	1	1	2	2	30000	1	20000	3	2	2	2	5	2	2	2	0	0	0	0	2	1
437	0	30	142	14.88	1	2	56	0	75	159	3	1	81	2	0	1	1	2	40	2	2	2	2	2	1	1	1	1	1	1	1	1	120000	3	30000	3	2	4	3	6	2	2	3	1	1	1	1	1	2
438	0	55.6	175	18.16	1	2	76	0	95	111	1	0	70	1	0	0	0	1	32	1	1	2	1	1	2	2	3	3	3	3	2	2	20000	1	10000	2	2	2	2	1	1	1	2	1	1	0	1	1	2
439	0	53	141	26.66	3	3	87	1	96	122	2	0	75	1	0	0	0	2	44	2	2	2	2	2	1	1	1	1	1	1	2	2	20000	1	20000	3	2	2	2	4	1	1	2	1	1	0	0	2	1
440	0	53.1	165	19.5	2	1	69	0	95	176	3	1	98	3	1	2	1	1	49	2	2	2	2	2	1	1	1	2	1	1	2	2	30000	1	0	1	1	2	2	4	1	1	2	1	0	0	1	1	2
441	0	60	146	28.15	3	3	94	1	92	130	2	0	87	2	0	0	0	2	67	4	4	2	2	2	1	1	1	1	1	1	2	2	30000	1	20000	3	2	2	2	4	1	1	1	0	0	0	0	2	1
442	0	49	145	23.31	3	3	82	1	93	110	1	0	72	1	0	0	0	2	54	3	3	2	2	2	1	1	2	2	1	1	2	2	30000	1	0	1	1	2	2	3	1	1	2	0	1	0	1	1	2
443	0	60	180	18.52	2	1	72	0	93	161	3	1	110	3	1	2	1	1	37	1	1	2	2	2	2	2	3	3	3	3	2	2	40000	1	20000	3	2	2	2	4	1	1	2	1	1	0	0	2	1
444	0	39.6	155	16.48	1	2	62	0	80	107	1	0	63	1	0	0	0	2	45	2	2	2	2	2	1	1	1	1	1	1	2	2	20000	1	20000	3	2	2	2	4	1	1	2	0	0	0	0	2	1
445	0	61.9	150	27.51	3	3	90	1	110	140	3	1	76	1	0	1	1	2	36	1	1	2	2	2	1	1	3	3	2	2	2	2	20000	1	27000	3	2	2	2	4	1	1	2	0	0	0	0	2	1
446	0	71.3	170	24.67	3	3	90	1	103	127	2	0	77	1	0	0	0	1	45	2	2	2	1	1	1	1	3	3	2	2	2	2	30000	1	21000	3	2	2	2	4	1	1	2	0	0	0	0	2	1
447	0	41	157	16.63	1	2	63	0	86	108	1	0	80	2	0	0	0	1	52	3	3	2	2	2	1	1	2	2	1	1	4	3	30000	1	10000	2	2	2	2	4	1	1	1	0	0	0	0	2	1
448	0	53.4	166	19.38	2	1	75	0	90	151	3	1	93	3	1	2	1	1	49	2	2	2	2	2	2	2	3	3	2	2	2	2	30000	1	40000	3	2	2	2	5	2	2	2	1	1	0	1	1	2
449	0	54	154	22.77	2	1	80	1	94	124	2	0	84	2	0	0	0	2	40	2	2	2	2	2	1	1	3	3	1	1	4	3	50000	1	0	1	1	2	2	3	1	1	2	0	0	0	0	2	1
450	0	60	160	23.44	3	3	97	1	103	111	1	0	59	1	0	0	0	2	61	4	4	2	2	2	1	1	2	2	1	1	2	2	30000	1	10000	2	2	2	2	5	2	2	1	0	0	0	0	2	1
451	0	69.6	162	26.52	3	3	100	1	99	127	2	0	77	1	0	0	0	1	63	4	4	2	2	2	1	1	3	3	1	1	2	2	40000	1	20000	3	2	2	2	5	2	2	2	0	1	0	1	1	2
452	0	56.5	168	20.02	2	1	81	0	93	125	2	0	81	2	0	0	0	1	52	3	3	2	2	2	2	2	3	3	2	2	4	3	30000	1	30000	3	2	2	2	7	2	2	2	0	1	0	1	1	2
453	0	65.4	163	24.62	3	3	96	1	101	126	2	0	81	2	0	0	0	1	47	2	2	2	1	1	2	2	3	3	2	2	2	2	30000	1	20000	3	2	2	2	4	1	1	1	0	0	0	0	2	1
454	0	41.2	155	17.15	1	2	65	0	87	123	2	0	58	1	0	0	0	2	74	4	5	2	2	2	1	1	1	2	1	1	1	1	20000	1	0	1	1	2	2	3	1	1	2	1	1	1	1	1	2
455	0	45	161	17.36	1	2	63	0	88	121	2	0	84	2	0	0	0	1	49	2	2	2	2	2	1	1	1	1	1	1	2	2	30000	1	7000	2	2	2	2	5	2	2	3	0	0	1	1	1	2
456	0	44	140	22.45	2	1	70	0	92	148	3	1	91	3	1	2	1	2	57	3	3	2	2	2	1	1	2	2	1	1	2	2	30000	1	20000	3	2	2	2	5	2	2	1	0	0	0	0	2	1
457	0	54	155	22.48	2	1	84	1	94	133	2	0	80	2	0	0	0	2	64	4	4	2	2	2	1	1	2	3	1	1	1	1	30000	1	20000	3	2	2	2	7	2	2	2	1	1	1	1	1	2
458	0	48.4	150	21.51	2	1	78	0	94	128	2	0	67	1	0	0	0	2	40	2	2	2	2	2	1	1	3	3	1	1	2	2	50000	1	0	1	1	2	2	5	2	2	2	0	0	0	0	2	1
459	0	54	170	18.69	2	1	102	1	109	125	2	0	51	1	0	0	0	1	40	2	2	2	2	2	2	2	3	3	3	3	2	2	60000	2	0	1	1	2	2	5	2	2	2	1	0	0	0	2	1
460	0	48.2	150	21.42	2	1	86	1	82	106	1	0	64	1	0	0	0	2	65	4	4	2	2	2	1	1	1	1	1	1	2	2	9700	1	0	1	1	2	2	5	2	2	1	0	0	0	0	2	1
461	0	56.5	152	24.45	3	3	83	1	100	126	2	0	73	1	0	0	0	2	32	1	1	2	1	1	2	2	2	2	2	2	2	2	30000	1	20000	3	2	2	2	5	2	2	1	0	0	0	0	2	1
462	0	72	155	29.97	3	3	104	1	104	125	2	0	79	1	0	0	0	2	73	4	5	2	2	2	1	1	3	3	3	3	2	2	35000	1	0	1	1	2	2	4	1	1	2	1	0	0	1	1	2
463	0	52.3	145	24.88	3	3	92	1	110	135	2	0	75	1	0	0	0	2	54	3	3	2	2	2	1	1	3	3	3	3	2	2	20000	1	0	1	1	2	2	6	2	2	2	0	1	0	1	1	2
464	0	67.4	155	28.05	3	3	88	0	154	108	1	0	73	1	0	0	0	1	43	2	2	2	1	1	1	1	3	3	2	2	4	3	48000	1	30000	3	2	2	2	5	2	2	2	0	0	0	1	1	2
465	0	87.8	155	36.55	3	3	115	1	122	129	2	0	84	2	0	0	0	2	43	2	2	2	1	1	1	1	1	1	1	1	4	3	48000	1	3000	2	2	2	2	5	2	2	2	0	0	0	1	1	2
466	0	45	156	18.49	1	2	75	0	93	133	2	0	82	2	0	0	0	1	52	3	3	2	2	2	1	1	1	1	1	1	2	2	12000	1	0	1	1	1	1	1	1	1	1	0	0	0	0	2	1
467	0	57	170	19.72	2	1	81	0	92	109	1	0	65	1	0	0	0	1	59	3	3	2	2	2	1	1	2	2	2	2	2	2	9600	1	0	1	1	2	2	4	1	1	1	0	0	0	0	2	1
468	0	58	152	25.1	3	3	101	1	83	112	1	0	94	3	1	1	1	1	74	4	5	2	2	2	1	1	1	1	1	1	1	1	20000	1	0	1	1	2	2	4	1	1	2	0	0	0	1	1	2
469	0	59	144	28.45	3	3	84	0	92	135	2	0	76	1	0	0	0	1	54	3	3	2	2	2	2	2	3	3	1	1	2	2	30000	1	20000	3	2	2	2	4	1	1	1	0	0	0	0	2	1
470	0	60	150	26.67	3	3	89	1	95	120	2	0	70	1	0	0	0	2	37	1	1	2	2	2	1	1	1	1	1	1	4	3	50000	1	200000	5	2	2	2	6	2	2	2	0	0	0	1	1	2
471	0	77	185	22.5	2	1	101	1	115	127	2	0	72	1	0	0	0	2	39	1	1	2	2	2	3	3	3	3	2	2	2	2	12000	1	40000	3	2	2	2	4	1	1	2	1	0	0	0	2	1
472	0	52	145	24.73	3	3	80	1	98	147	3	1	104	3	1	2	1	2	62	4	4	2	2	2	1	1	2	3	1	1	1	1	9600	1	0	1	1	2	2	5	2	2	2	0	0	0	0	2	1
473	0	51	157	20.69	2	1	88	0	85	119	1	0	60	1	0	0	0	1	80	4	6	2	2	2	1	1	1	1	1	1	1	1	180000	3	0	1	1	1	1	7	2	2	1	0	0	0	1	1	2
474	0	49	140	25	3	3	94	1	92	120	2	0	72	1	0	0	0	2	72	4	5	2	2	2	1	1	1	1	1	1	1	1	10000	1	0	1	1	4	3	4	1	1	3	0	0	0	0	2	1
475	0	43	152	18.61	2	1	92	1	95	142	3	1	92	3	1	2	1	2	79	4	5	2	2	2	1	1	1	1	1	1	1	1	9700	1	0	1	1	1	1	2	1	1	3	0	0	0	0	2	1
476	0	55	141	27.66	3	3	79	0	98	133	2	0	84	2	0	0	0	2	44	2	2	2	2	2	1	1	2	2	1	1	1	1	60000	2	0	1	1	2	2	2	1	1	2	0	0	0	1	1	2
477	0	52	155	21.64	2	1	78	0	86	132	2	0	71	1	0	0	0	1	45	2	2	2	2	2	1	1	2	2	1	1	4	3	60000	2	10000	2	2	2	2	3	1	1	2	0	0	0	0	2	1
478	0	51	150	22.67	2	1	86	1	90	133	2	0	81	2	0	0	0	2	56	3	3	2	2	2	1	1	3	3	1	1	1	1	10000	1	30000	3	2	2	2	5	2	2	2	0	0	0	1	1	2
479	0	50	153	21.36	2	1	81	0	86	142	3	1	91	3	1	2	1	1	61	4	4	2	2	2	1	1	3	3	1	1	1	1	9600	1	15000	3	2	2	2	6	2	2	2	1	0	0	1	1	2
480	0	58	150	25.78	3	3	84	1	100	187	3	1	92	3	1	2	1	2	30	1	1	2	2	2	3	3	3	3	3	3	1	1	60000	2	50000	3	2	2	2	6	2	2	2	0	0	0	1	1	2
481	0	60	148	27.39	3	3	88	1	102	129	2	0	89	2	0	0	0	2	44	2	2	2	1	1	1	1	3	3	1	1	4	3	20000	1	20000	3	2	2	2	3	1	1	2	0	0	0	1	1	2
482	0	60	162	22.86	2	1	79	0	86	115	1	0	83	2	0	0	0	1	45	2	2	2	1	1	1	1	3	3	1	1	2	2	12000	1	0	1	1	2	2	3	1	1	2	0	0	0	1	1	2
483	0	80	160	31.25	3	3	101	1	104	157	3	1	93	3	1	2	1	1	30	1	1	2	1	1	3	3	3	3	3	3	2	2	70000	2	0	1	1	3	3	2	1	1	1	1	0	0	0	2	1
484	0	41	158	16.42	1	2	63	0	85	116	1	0	76	1	0	0	0	2	58	3	3	2	2	2	1	1	2	2	1	1	1	1	20000	1	0	1	1	2	2	3	1	1	2	0	0	0	0	2	1
485	0	58	163	21.83	2	1	74	0	94	117	1	0	82	2	0	0	0	1	72	4	5	2	2	2	3	3	3	3	3	3	2	2	90000	2	0	1	1	2	2	3	1	1	2	0	0	0	0	2	1
486	0	63	150	28	3	3	93	1	102	112	1	0	78	1	0	0	0	1	52	3	3	2	2	2	1	1	1	1	1	1	2	2	25000	1	10000	2	2	2	2	3	1	1	2	0	0	1	1	1	2
487	0	59	170	20.42	2	1	86	0	93	118	1	0	90	3	1	1	1	1	66	4	4	2	2	2	2	2	2	2	1	1	1	1	9600	1	0	1	1	2	2	4	1	1	2	1	1	0	0	2	1
488	0	68	153	29.05	3	3	87	1	107	126	2	0	71	1	0	0	0	2	33	1	1	2	2	2	2	2	3	3	2	2	2	2	100000	2	60000	4	2	2	2	4	1	1	2	0	0	0	0	2	1
489	0	54	145	25.68	3	3	81	1	96	148	3	1	91	3	1	2	1	2	40	2	2	2	2	2	1	1	2	2	1	1	2	2	30000	1	0	1	1	2	2	3	1	1	2	0	0	0	0	2	1
490	0	64	155	26.64	3	3	88	0	102	161	3	1	98	3	1	2	1	1	42	2	2	2	2	2	2	2	2	2	2	2	2	2	40000	1	0	1	1	2	2	3	1	1	2	0	0	0	0	2	1
491	0	68.3	170	23.63	3	3	82	0	95	145	3	1	79	1	0	1	1	1	30	1	1	2	2	2	2	2	3	3	1	1	4	3	30000	1	0	1	1	2	2	7	2	2	2	0	0	0	0	2	1
492	0	58	155	24.14	3	3	87	1	98	134	2	0	84	2	0	0	0	2	46	2	2	2	2	2	1	1	3	3	1	1	2	2	50000	1	20000	3	2	2	2	7	2	2	2	0	0	0	1	1	2
493	0	58.5	141	29.43	3	3	90	1	101	135	2	0	75	1	0	0	0	2	49	2	2	2	2	2	1	1	2	2	1	1	2	2	50000	1	30000	3	2	2	2	4	1	1	2	0	0	0	1	1	2
494	0	53	161	20.45	2	1	100	1	105	126	2	0	76	1	0	0	0	1	30	1	1	2	2	2	3	3	3	3	3	3	2	2	84000	2	0	1	1	1	1	3	1	1	4	1	0	0	0	2	1
495	0	62	165	22.77	2	1	90	1	86	133	2	0	89	2	0	0	0	1	45	2	2	2	2	2	1	1	3	3	1	1	1	1	84000	2	0	1	1	1	1	4	1	1	4	0	1	1	0	2	1
496	0	55	150	24.44	3	3	87	0	94	119	1	0	84	2	0	0	0	1	64	4	4	2	2	2	1	1	3	3	1	1	4	3	9600	1	0	1	1	2	2	3	1	1	2	0	0	0	0	2	1
497	0	54.1	148	24.7	3	3	78	0	98	112	1	0	68	1	0	0	0	2	50	3	3	2	2	2	1	1	2	2	1	1	2	2	30000	1	20000	3	2	2	2	4	1	1	2	0	0	0	1	1	2
498	0	71	161	27.39	3	3	100	1	97	125	2	0	81	2	0	0	0	1	69	4	4	2	2	2	1	1	2	2	1	1	1	1	25000	1	0	1	1	2	2	3	1	1	2	0	1	0	1	1	2
499	0	70	160	27.34	3	3	99	1	102	128	2	0	67	1	0	0	0	1	67	4	4	2	1	1	1	1	2	2	1	1	1	1	12000	1	0	1	1	2	2	4	1	1	2	0	0	0	0	2	1
500	0	52	150	23.11	3	3	79	0	96	115	1	0	88	2	0	0	0	2	30	1	1	2	2	2	2	2	3	3	2	2	1	1	35000	1	12000	3	2	2	2	4	1	1	2	0	1	1	0	2	1
501	0	60.4	165	22.19	2	1	79	0	97	119	1	0	86	2	0	0	0	1	30	1	1	2	1	1	1	1	2	2	1	1	4	3	60000	2	0	1	1	2	2	8	2	2	2	0	1	1	1	1	2
502	0	60.2	160	23.52	3	3	89	0	91	112	1	0	74	1	0	0	0	1	59	3	3	2	2	2	1	1	3	3	1	1	2	2	20000	1	100000	4	2	2	2	10	3	3	2	0	1	0	1	1	2
503	0	46.1	166	16.73	1	2	73	0	93	136	2	0	68	1	0	0	0	1	75	4	5	2	1	1	2	2	3	3	3	2	2	2	60000	2	0	1	1	2	2	12	3	3	2	0	1	0	0	2	1
504	0	53.3	155	22.19	2	1	77	0	97	120	2	0	80	2	0	0	0	2	52	3	3	2	2	2	1	1	2	2	1	1	1	1	60000	2	0	1	1	2	2	2	1	1	2	0	0	0	1	1	2
505	0	79	165	29.02	3	3	89	0	106	123	2	0	69	1	0	0	0	1	36	1	1	2	1	1	1	1	3	3	1	1	2	2	9600	1	0	1	1	2	2	3	1	1	2	0	0	0	1	1	2
506	0	69.4	170	24.01	3	3	83	0	97	151	3	1	95	3	1	2	1	1	42	2	2	2	1	1	3	3	3	3	3	3	2	2	70000	2	0	1	1	3	3	2	1	1	1	1	0	0	0	2	1
507	0	56.6	155	23.56	3	3	76	0	96	131	2	0	85	2	0	0	0	2	34	1	1	2	2	2	1	1	2	2	1	1	4	3	60000	2	0	1	1	2	2	2	1	1	2	0	0	0	1	1	2
508	0	55	155	22.89	2	1	81	0	97	113	1	0	66	1	0	0	0	1	65	4	4	2	2	2	4	3	3	3	3	3	4	3	100000	2	0	1	1	2	2	5	2	2	4	0	0	0	0	2	1
509	0	75.8	155	31.55	3	3	104	1	108	122	2	0	80	2	0	0	0	2	63	4	4	2	2	2	1	1	2	2	1	1	1	1	60000	2	0	1	1	2	2	2	1	1	2	0	0	0	1	1	2
510	0	58.9	155	24.52	3	3	89	0	96	131	2	0	80	2	0	0	0	1	65	4	4	2	1	1	1	1	3	3	1	1	2	2	9600	1	0	1	1	2	2	3	1	1	2	0	0	0	1	1	2
511	0	50.7	169	17.75	1	2	73	0	86	115	1	0	82	2	0	0	0	1	50	3	3	2	1	1	3	3	3	3	3	3	2	2	70000	2	0	1	1	3	3	2	1	1	1	1	0	0	0	2	1
512	0	49.9	147	23.09	3	3	71	0	91	127	2	0	91	3	1	1	1	2	55	3	3	2	2	2	4	3	3	3	3	3	2	2	30000	1	0	1	1	2	2	2	1	1	3	0	0	0	0	2	1
513	0	65.1	146	30.54	3	3	93	1	105	134	2	0	78	1	0	0	0	2	39	1	1	1	1	1	1	1	2	2	1	1	2	2	60000	2	0	1	1	2	2	4	1	1	3	0	0	1	1	1	2
514	0	57	164	21.19	2	1	82	0	97	131	2	0	89	2	0	0	0	1	41	2	2	2	1	1	1	1	3	3	1	1	2	2	12000	1	0	1	1	2	2	3	1	1	2	0	0	0	1	1	2
515	0	55.1	152	23.85	3	3	86	0	96	110	1	0	77	1	0	0	0	1	69	4	4	2	1	1	3	3	3	3	3	3	2	2	70000	2	0	1	1	3	3	2	1	1	1	1	0	0	0	2	1
516	0	60	150	26.67	3	3	93	1	102	141	3	1	89	2	0	1	1	2	43	2	2	2	2	2	1	1	2	2	1	1	1	1	60000	2	0	1	1	2	2	2	1	1	2	0	0	0	1	1	2
517	0	39.5	152	17.1	1	2	73	0	83	104	1	0	65	1	0	0	0	1	82	4	6	2	1	1	1	1	2	2	1	1	1	1	60000	2	0	1	1	2	2	8	2	2	2	0	1	1	1	1	2
518	0	45	155	18.73	2	1	68	0	85	150	3	1	93	3	1	2	1	1	44	2	2	2	2	2	1	1	3	3	1	1	2	2	20000	1	100000	4	2	2	2	10	3	3	2	0	0	0	1	1	2
519	0	73	167	26.18	3	3	90	1	102	146	3	1	65	1	0	1	1	1	31	1	1	2	1	1	2	2	3	3	3	2	2	2	60000	2	0	1	1	2	2	12	3	3	2	0	0	0	0	2	1
520	0	58.5	152	25.32	3	3	97	1	100	117	1	0	69	1	0	0	0	2	49	2	2	2	2	2	1	1	2	2	1	1	1	1	60000	2	0	1	1	2	2	2	1	1	2	0	0	0	1	1	2
521	0	52	161	20.06	2	1	76	0	86	136	2	0	81	2	0	0	0	1	36	1	1	1	2	2	4	3	3	3	3	3	4	3	100000	2	0	1	1	2	2	5	2	2	4	0	0	0	0	2	1
522	0	70	160	27.34	3	3	82	1	111	126	2	0	76	1	0	0	0	2	31	1	1	1	2	2	1	1	2	2	1	1	1	1	60000	2	0	1	1	2	2	2	1	1	2	0	0	0	1	1	2
523	0	70	165	25.71	3	3	98	1	93	149	3	1	87	2	0	1	1	1	52	3	3	1	2	2	4	3	3	3	3	3	4	3	100000	2	0	1	1	2	2	5	2	2	4	0	0	0	0	2	1
524	0	60	150	26.67	3	3	82	1	100	122	2	0	77	1	0	0	0	2	33	1	1	1	1	1	1	1	2	2	1	1	4	3	20000	1	0	1	1	4	3	4	1	1	3	0	1	0	1	1	2
525	0	40	140	20.41	2	1	73	0	93	125	2	0	71	1	0	0	0	2	32	1	1	1	2	2	1	1	1	1	1	1	4	3	20000	1	10000	2	2	2	2	5	2	2	3	1	1	0	1	1	2
526	0	33.7	150	14.98	1	2	61	0	76	108	1	0	79	1	0	0	0	2	66	4	4	1	2	2	1	1	1	1	1	1	4	3	20000	1	0	1	1	2	2	6	2	2	4	0	0	0	0	2	1
527	0	60	165	22.04	2	1	84	0	95	122	2	0	84	2	0	0	0	1	40	2	2	1	2	2	4	3	3	3	3	3	4	3	100000	2	0	1	1	2	2	5	2	2	4	0	0	0	0	2	1
528	0	50	147	23.14	3	3	84	1	97	142	3	1	77	1	0	1	1	2	60	4	4	1	2	2	4	3	3	3	3	3	2	2	30000	1	0	1	1	2	2	2	1	1	3	0	0	0	0	2	1
529	0	63.4	145	30.15	3	3	83	1	106	148	3	1	93	3	1	2	1	2	47	2	2	1	1	1	1	1	2	2	1	1	2	2	60000	2	0	1	1	2	2	4	1	1	3	0	0	1	1	1	2
530	0	49	159	19.38	2	1	81	0	90	112	1	0	73	1	0	0	0	1	81	4	6	1	2	2	4	3	3	3	3	3	4	3	50000	1	0	1	1	2	2	5	2	2	4	0	0	0	0	2	1
531	0	38	132	21.81	2	1	77	0	82	163	3	1	100	3	1	2	1	2	75	4	5	1	2	2	1	1	2	2	1	1	2	2	30000	1	30000	3	2	2	2	5	2	2	2	1	1	1	1	1	2
532	0	40.5	135	22.22	2	1	65	0	89	157	3	1	73	1	0	1	1	2	72	4	5	1	2	2	1	1	1	1	1	1	1	1	30000	1	0	1	1	4	3	4	1	1	3	1	1	0	0	2	1
533	0	77	152	33.33	3	3	89	1	116	134	2	0	82	2	0	0	0	2	39	1	1	1	1	1	1	1	3	3	1	1	2	2	20000	1	50000	3	2	2	2	5	2	2	2	0	1	0	1	1	2
534	0	60	165	22.04	2	1	87	0	93	135	2	0	87	2	0	0	0	1	53	3	3	1	1	1	1	1	3	3	1	1	2	2	9600	1	0	1	1	2	2	3	1	1	2	0	0	0	1	1	2
535	0	61	167	21.87	2	1	80	0	96	132	2	0	85	2	0	0	0	1	40	2	2	1	1	1	3	3	3	3	3	3	2	2	70000	2	0	1	1	3	3	2	1	1	1	1	0	0	0	2	1
536	0	30	144	14.47	1	2	65	0	83	109	1	0	78	1	0	0	0	2	62	4	4	1	2	2	1	1	2	2	1	1	2	2	30000	1	30000	3	2	2	2	5	2	2	2	1	1	1	1	1	2
537	0	48	145	22.83	2	1	77	0	94	138	2	0	77	1	0	0	0	2	61	4	4	1	2	2	1	1	1	1	1	1	1	1	25000	1	0	1	1	4	3	4	1	1	3	1	1	0	0	2	1
538	0	40	155	16.65	1	2	64	0	90	113	1	0	79	1	0	0	0	2	79	4	5	1	1	1	1	1	3	3	1	1	2	2	20000	1	50000	3	2	2	2	5	2	2	2	0	1	0	1	1	2
539	0	58	155	24.14	3	3	82	0	94	125	2	0	87	2	0	0	0	1	66	4	4	1	2	2	4	3	3	3	3	3	4	3	100000	2	0	1	1	2	2	5	2	2	4	1	1	0	0	2	1
540	0	59	140	30.1	3	3	96	1	109	108	1	0	75	1	0	0	0	2	59	3	3	1	2	2	4	3	3	3	3	3	2	2	30000	1	0	1	1	2	2	2	1	1	3	0	0	0	0	2	1
541	0	70.3	150	31.24	3	3	97	1	98	120	2	0	79	1	0	0	0	2	55	3	3	1	1	1	1	1	2	2	1	1	2	2	60000	2	0	1	1	2	2	4	1	1	3	0	0	1	1	1	2
542	0	45.7	140	23.32	3	3	76	0	90	193	3	1	108	3	1	2	1	2	67	4	4	1	2	2	4	3	3	3	3	3	2	2	30000	1	0	1	1	2	2	2	1	1	3	0	0	0	0	2	1
543	0	45	148	20.54	2	1	81	1	90	136	2	0	91	3	1	1	1	2	66	4	4	1	1	1	1	1	2	2	1	1	2	2	60000	2	0	1	1	2	2	4	1	1	3	0	0	1	1	1	2
544	0	78	170	26.99	3	3	98	1	102	117	1	0	76	1	0	0	0	1	46	2	2	1	2	2	4	3	3	3	3	3	4	3	100000	2	0	1	1	2	2	5	2	2	4	0	0	0	0	2	1
545	0	50	145	23.78	3	3	89	1	96	133	2	0	76	1	0	0	0	2	75	4	5	1	2	2	4	3	3	3	3	3	2	2	30000	1	0	1	1	2	2	2	1	1	3	0	0	0	0	2	1
546	0	63	148	28.76	3	3	94	1	102	105	1	0	77	1	0	0	0	2	60	4	4	1	1	1	1	1	2	2	1	1	2	2	60000	2	0	1	1	2	2	4	1	1	3	0	0	1	1	1	2
547	0	45	155	18.73	2	1	76	0	89	107	1	0	67	1	0	0	0	1	70	4	5	1	1	1	1	1	2	2	1	1	1	1	60000	2	0	1	1	2	2	8	2	2	2	0	1	1	1	1	2
548	0	73	167	26.18	3	3	96	1	107	107	1	0	62	1	0	0	0	1	67	4	4	1	2	2	1	1	3	3	1	1	2	2	20000	1	100000	4	2	2	2	10	3	3	2	0	0	0	1	1	2
549	0	84	159	33.23	3	3	113	1	119	117	1	0	64	1	0	0	0	1	58	3	3	1	1	1	2	2	3	3	3	2	2	2	60000	2	0	1	1	2	2	12	3	3	2	0	0	0	0	2	1
550	0	70	158	28.04	3	3	101	1	106	141	3	1	71	1	0	1	1	2	50	3	3	2	2	2	1	1	2	2	1	1	1	1	60000	2	0	1	1	2	2	2	1	1	2	1	1	0	1	1	2
551	0	62	150	27.56	3	3	93	1	96	122	2	0	81	2	0	0	0	1	52	3	3	1	2	2	4	3	3	3	3	3	4	3	100000	2	100000	4	2	2	2	5	2	2	4	0	0	0	0	2	1
552	0	58	153	24.78	3	3	83	1	102	97	1	0	63	1	0	0	0	2	39	1	1	1	2	2	1	1	1	1	1	1	2	2	10000	1	0	1	1	2	2	2	1	1	4	0	1	0	0	2	1
553	0	55	148	25.11	3	3	98	1	88	125	2	0	72	1	0	0	0	2	72	4	5	1	1	1	1	1	2	2	1	1	2	2	60000	2	0	1	1	4	3	4	1	1	1	0	1	0	1	1	2
554	0	31	135	17.01	1	2	66	0	77	131	2	0	80	2	0	0	0	2	67	4	4	1	1	1	1	1	2	2	1	1	2	2	10000	1	0	1	1	2	2	7	2	2	2	0	0	0	1	1	2
555	0	66	150	29.33	3	3	96	1	103	114	1	0	65	1	0	0	0	2	61	4	4	6	1	1	1	1	1	1	1	1	2	2	30000	1	0	1	1	2	2	6	2	2	2	0	0	0	0	2	1
556	0	65	155	27.06	3	3	93	1	111	127	2	0	79	1	0	0	0	2	51	3	3	6	1	1	1	1	2	2	1	1	4	3	20000	1	0	1	1	2	2	4	1	1	2	1	1	0	1	1	2
557	0	54	154	22.77	2	1	77	0	97	115	1	0	77	1	0	0	0	1	52	3	3	6	2	2	4	3	3	3	3	3	4	3	100000	2	0	1	1	2	2	5	2	2	4	0	0	0	0	2	1
558	0	59	147	27.3	3	3	99	1	105	106	1	0	74	1	0	0	0	2	64	4	4	6	2	2	1	1	1	1	1	1	2	2	10000	1	0	1	1	2	2	2	1	1	4	1	1	0	0	2	1
559	0	58	150	25.78	3	3	74	0	101	113	1	0	63	1	0	0	0	2	42	2	2	6	1	1	1	1	2	2	1	1	2	2	60000	2	0	1	1	4	3	4	1	1	1	0	1	0	1	1	2
560	0	52	150	23.11	3	3	75	0	98	131	2	0	89	2	0	0	0	2	47	2	2	6	1	1	1	1	2	2	1	1	2	2	10000	1	0	1	1	2	2	7	2	2	2	0	0	0	1	1	2
561	0	41	142	20.33	2	1	76	0	90	123	2	0	72	1	0	0	0	2	52	3	3	6	1	1	1	1	1	1	1	1	2	2	30000	1	0	1	1	2	2	6	2	2	2	0	0	0	0	2	1
562	0	52	154	21.93	2	1	73	0	87	131	2	0	84	2	0	0	0	2	42	2	2	6	1	1	1	1	2	2	1	1	4	3	20000	1	0	1	1	2	2	4	1	1	2	1	1	0	1	1	2
563	0	47	150	20.89	2	1	74	0	92	134	2	0	78	1	0	0	0	1	37	1	1	6	1	1	1	1	3	3	1	1	2	2	9700	1	0	1	1	2	2	3	1	1	2	0	0	0	1	1	2
564	0	43	150	19.11	2	1	83	0	88	114	1	0	74	1	0	0	0	1	75	4	5	6	1	1	3	3	3	3	3	3	2	2	70000	2	0	1	1	3	3	2	1	1	1	1	0	0	0	2	1
565	0	57	147	26.38	3	3	88	1	101	127	2	0	79	1	0	0	0	2	57	3	3	6	2	2	1	1	2	2	1	1	1	1	60000	2	0	1	1	2	2	2	1	1	2	0	0	0	1	1	2
566	0	70	155	29.14	3	3	85	0	100	127	2	0	80	2	0	0	0	1	36	1	1	6	2	2	4	3	3	3	3	3	4	3	100000	2	0	1	1	2	2	5	2	2	4	0	0	0	0	2	1
567	0	58	157	23.53	3	3	100	1	94	124	2	0	84	2	0	0	0	2	68	4	4	6	2	2	1	1	2	2	1	1	2	2	30000	1	30000	3	2	2	2	5	2	2	2	1	1	1	1	1	2
568	0	49	145	23.31	3	3	77	0	86	124	2	0	75	1	0	0	0	2	53	3	3	6	2	2	1	1	1	1	1	1	1	1	25000	1	0	1	1	4	3	4	1	1	3	1	1	0	0	2	1
569	0	50	150	22.22	2	1	77	0	92	133	2	0	75	1	0	0	0	2	48	2	2	6	1	1	1	1	3	3	1	1	2	2	20000	1	50000	3	2	2	2	5	2	2	2	0	1	0	1	1	2
570	0	51	145	24.26	3	3	86	1	99	98	1	0	63	1	0	0	0	2	80	4	6	6	2	2	1	1	2	2	1	1	1	1	60000	2	0	1	1	2	2	2	1	1	2	0	0	0	1	1	2
571	0	41	157	16.63	1	2	68	0	84	148	3	1	93	3	1	2	1	1	77	4	5	6	1	1	1	1	3	3	1	1	2	2	12000	1	0	1	1	2	2	3	1	1	2	0	0	0	1	1	2
572	0	56	160	21.88	2	1	91	1	91	141	3	1	87	2	0	1	1	1	76	4	5	6	1	1	3	3	3	3	3	3	2	2	70000	2	0	1	1	3	3	2	1	1	1	1	0	0	0	2	1
573	0	48	150	21.33	2	1	69	0	100	127	2	0	85	2	0	0	0	2	40	2	2	6	2	2	1	1	2	2	1	1	2	2	30000	1	30000	3	2	2	2	5	2	2	2	1	1	1	1	1	2
574	0	83	159	32.83	3	3	108	1	121	124	2	0	84	2	0	0	0	2	41	2	2	6	2	2	1	1	1	1	1	1	4	3	20000	1	0	1	1	4	3	4	1	1	3	1	1	0	0	2	1
575	0	62	145	29.49	3	3	97	1	110	127	2	0	82	2	0	0	0	2	50	3	3	6	1	1	1	1	3	3	1	1	2	2	20000	1	50000	3	2	2	2	5	2	2	2	0	1	0	1	1	2
576	0	70	172	23.66	3	3	90	1	102	120	2	0	80	2	0	0	0	1	57	3	3	6	2	2	4	3	3	3	3	3	4	3	100000	2	0	1	1	2	2	5	2	2	4	0	0	0	0	2	1
577	0	50	160	19.53	2	1	73	0	87	82	1	0	54	1	0	0	0	1	37	1	1	6	1	1	1	1	3	3	1	1	2	2	10000	1	0	1	1	2	2	3	1	1	2	1	1	0	1	1	2
578	0	37	140	18.88	2	1	73	0	83	142	3	1	100	3	1	2	1	2	46	2	2	6	2	2	1	1	2	2	1	1	2	2	30000	1	30000	3	2	2	2	5	2	2	2	1	1	1	1	1	2
579	0	30	135	16.46	1	2	69	0	82	152	3	1	82	2	0	1	1	2	79	4	5	6	2	2	1	1	1	1	1	1	1	1	34000	1	0	1	1	4	3	4	1	1	3	1	1	0	0	2	1
580	0	65	157	26.37	3	3	89	1	103	114	1	0	82	2	0	0	0	2	48	2	2	6	1	1	1	1	3	3	1	1	2	2	20000	1	50000	3	2	2	2	5	2	2	2	0	1	0	1	1	2
581	0	68	165	24.98	3	3	98	1	96	114	1	0	71	1	0	0	0	1	53	3	3	6	1	1	2	2	3	3	1	2	2	2	25000	1	50000	3	2	2	2	5	2	2	2	0	0	0	1	1	2
582	0	51	165	18.73	2	1	75	0	82	175	3	1	104	3	1	2	1	1	48	2	2	6	1	1	2	2	3	3	3	3	2	2	60000	2	0	1	1	2	2	7	2	2	2	1	1	0	0	2	1
583	0	70	156	28.76	3	3	95	1	104	131	2	0	89	2	0	0	0	2	40	2	2	6	2	2	1	1	1	1	1	1	1	1	20000	1	0	1	1	4	3	7	2	2	3	0	0	0	0	2	1
584	0	59	160	23.05	3	3	82	0	95	114	1	0	73	1	0	0	0	1	43	2	2	6	1	1	1	1	2	2	1	1	4	3	10000	1	0	1	1	1	1	9	2	3	1	0	0	0	0	2	1
585	0	71	159	28.08	3	3	93	1	154	133	2	0	84	2	0	0	0	2	43	2	2	6	1	1	1	1	3	3	1	1	1	1	96000	2	40000	3	2	2	2	6	2	2	2	0	0	0	0	2	1
586	0	70	172	23.66	3	3	85	0	101	115	1	0	76	1	0	0	0	1	43	2	2	6	1	1	4	3	3	3	3	3	4	3	40000	1	70000	4	2	2	2	4	1	1	2	0	0	0	1	1	2
587	0	55	150	24.44	3	3	99	1	96	133	2	0	72	1	0	0	0	2	76	4	5	6	1	1	1	1	2	2	1	1	1	1	20000	1	0	1	1	4	3	4	1	1	3	0	1	0	1	1	2
588	0	67	160	26.17	3	3	91	1	114	119	1	0	78	1	0	0	0	2	69	4	4	6	2	2	1	1	1	1	1	1	4	3	20000	1	10000	2	2	2	2	5	2	2	3	1	1	0	1	1	2
589	0	47	158	18.83	2	1	76	0	99	129	2	0	68	1	0	0	0	2	39	1	1	6	2	2	1	1	1	1	1	1	4	3	15000	1	0	1	1	2	2	6	2	2	4	0	0	0	0	2	1
590	0	37	145	17.6	1	2	58	0	82	105	1	0	61	1	0	0	0	2	41	2	2	6	1	1	1	1	3	3	2	2	2	2	45000	1	0	1	1	2	2	5	2	2	2	0	0	0	1	1	2
591	0	45	142	22.32	2	1	75	0	86	137	2	0	85	2	0	0	0	2	40	2	2	6	2	2	1	1	3	3	2	2	2	2	30000	1	0	1	1	2	2	2	1	1	2	0	0	0	0	2	1
592	0	60	155	24.97	3	3	86	0	97	132	2	0	86	2	0	0	0	1	41	2	2	6	1	1	3	3	3	3	3	3	2	2	45000	1	0	1	1	2	2	2	1	1	2	0	0	0	0	2	1
593	0	64	168	22.68	2	1	91	1	95	111	1	0	62	1	0	0	0	1	65	4	4	6	2	2	1	1	2	2	1	1	2	2	30000	1	0	1	1	2	2	3	1	1	2	0	0	0	1	1	2
594	0	57	140	29.08	3	3	91	1	99	112	1	0	65	1	0	0	0	2	56	3	3	6	1	1	1	1	2	2	1	1	1	1	100000	2	0	1	1	2	2	8	2	2	2	0	0	0	1	1	2
595	0	62	173	20.72	2	1	79	0	97	112	1	0	71	1	0	0	0	1	52	3	3	6	1	1	2	2	3	3	3	3	2	2	20000	1	0	1	1	2	2	9	2	3	2	1	0	0	1	1	2
596	0	57	147	26.38	3	3	111	1	88	177	3	1	98	3	1	2	1	2	84	4	6	6	2	2	1	1	1	1	1	1	1	1	9600	1	0	1	1	4	3	6	2	2	3	0	0	0	0	2	1
597	0	31	142	15.37	1	2	68	0	80	95	1	0	62	1	0	0	0	2	40	2	2	6	2	2	1	1	1	1	1	1	2	2	10000	1	0	1	1	4	3	1	1	1	1	1	1	0	1	1	2
598	0	54	147	24.99	3	3	97	1	95	117	1	0	78	1	0	0	0	2	65	4	4	6	1	1	1	1	1	1	1	1	1	1	9600	1	0	1	1	4	3	2	1	1	3	0	0	0	0	2	1
599	0	42	147	19.44	2	1	76	0	91	101	1	0	58	1	0	0	0	2	73	4	5	6	2	2	1	1	1	2	1	1	1	1	9600	1	0	1	1	4	3	4	1	1	3	0	0	0	0	2	1
600	0	63	146	29.56	3	3	106	1	111	103	1	0	73	1	0	0	0	2	70	4	5	6	1	1	1	1	1	1	1	1	1	1	10000	1	0	1	1	4	3	7	2	2	3	1	1	0	1	1	2
601	0	45	140	22.96	2	1	89	1	92	135	2	0	75	1	0	0	0	2	60	4	4	6	2	2	1	1	1	1	1	1	3	3	30000	1	0	1	1	4	3	2	1	1	3	1	1	0	1	1	2
602	0	60	153	25.63	3	3	79	0	101	108	1	0	79	1	0	0	0	2	50	3	3	6	1	1	4	3	3	3	3	3	2	2	30000	1	0	1	1	2	2	4	1	1	2	1	1	0	0	2	1
603	0	66	154	27.83	3	3	90	1	107	110	1	0	73	1	0	0	0	2	46	2	2	6	1	1	1	1	3	3	1	1	1	1	25000	1	100000	4	2	2	2	5	2	2	2	1	1	0	1	1	2
604	0	58	167	20.8	2	1	88	0	92	137	2	0	83	2	0	0	0	1	73	4	5	6	1	1	1	1	2	2	1	1	1	1	9600	1	0	1	1	2	2	8	2	2	2	0	0	0	0	2	1
605	0	45	147	20.82	2	1	74	0	93	174	3	1	104	3	1	2	1	2	55	3	3	6	1	1	2	2	3	2	2	2	1	1	36000	1	35000	3	2	2	2	6	2	2	2	0	0	0	0	2	1
606	0	50	155	20.81	2	1	84	0	90	125	2	0	57	1	0	0	0	1	52	3	3	6	1	1	4	3	3	3	3	3	2	2	35000	1	25000	3	2	2	2	3	1	1	2	0	0	0	1	1	2
607	0	35	145	16.65	1	2	71	0	85	120	2	0	71	1	0	0	0	2	75	4	5	6	1	1	1	1	1	1	1	1	1	1	12000	1	0	1	1	2	2	5	2	2	3	1	1	0	1	1	2
608	0	48	144	23.15	3	3	86	1	102	119	1	0	61	1	0	0	0	2	63	4	4	6	1	1	1	1	2	2	1	1	1	1	24000	1	0	1	1	2	2	10	3	3	2	0	0	0	0	2	1
609	0	44	138	23.1	3	3	86	1	94	118	1	0	70	1	0	0	0	2	72	4	5	6	2	2	1	1	2	2	1	1	2	2	20000	1	0	1	1	4	3	6	2	2	3	1	1	0	0	2	1
610	0	55	155	22.89	2	1	86	0	103	139	2	0	89	2	0	0	0	1	48	2	2	6	2	2	4	3	3	3	3	3	4	3	100000	2	0	1	1	2	2	5	2	2	4	0	0	0	0	2	1
611	0	53	151	23.24	3	3	78	0	99	126	2	0	76	1	0	0	0	2	45	2	2	6	1	1	2	2	3	3	3	3	3	3	120000	3	120000	5	2	2	2	6	2	2	2	0	0	0	0	2	1
612	0	50	145	23.78	3	3	80	1	94	133	2	0	93	3	1	1	1	2	54	3	3	6	2	2	1	1	2	2	1	1	2	2	24000	1	0	1	1	2	2	3	1	1	2	0	0	0	1	1	2
613	0	45	145	21.4	2	1	79	0	93	149	3	1	96	3	1	2	1	2	41	2	2	6	2	2	1	1	1	1	1	1	2	2	36000	1	0	1	1	2	2	6	2	2	2	0	0	0	0	2	1
614	0	30	140	15.31	1	2	65	0	73	119	1	0	86	2	0	0	0	2	78	4	5	6	1	1	1	1	1	1	1	1	4	3	12000	1	0	1	1	4	3	2	1	1	3	1	1	1	0	2	1
615	0	38	135	20.85	2	1	80	1	82	133	2	0	89	2	0	0	0	2	75	4	5	6	2	2	1	1	1	1	1	1	1	1	9600	1	0	1	1	4	3	2	1	1	3	0	0	0	0	2	1
616	0	40	147	18.51	2	1	69	0	83	136	2	0	80	2	0	0	0	2	55	3	3	6	1	1	1	1	3	3	1	2	2	2	108000	3	10000	2	2	2	2	6	2	2	3	1	1	0	1	1	2
617	0	45	164	16.73	1	2	66	0	85	122	2	0	72	1	0	0	0	2	31	1	1	6	1	1	2	2	3	3	3	2	4	3	50000	1	0	1	1	1	1	8	2	2	4	1	1	0	0	2	1
618	0	57	152	24.67	3	3	94	1	100	172	3	1	93	3	1	2	1	2	63	4	4	6	2	2	1	1	2	2	1	1	2	2	10000	1	0	1	1	2	2	3	1	1	2	0	0	0	0	2	1
619	0	51	147	23.6	3	3	94	1	96	129	2	0	77	1	0	0	0	2	60	4	4	6	2	2	1	1	1	1	1	1	2	2	30000	1	0	1	1	2	2	12	3	3	3	0	0	0	0	2	1
620	0	35	145	16.65	1	2	69	0	82	110	1	0	65	1	0	0	0	2	51	3	3	6	2	2	1	1	1	1	1	1	2	2	30000	1	0	1	1	2	2	3	1	1	2	0	0	0	0	2	1
621	0	47	160	18.36	1	2	78	0	85	117	1	0	76	1	0	0	0	1	34	1	1	6	2	2	2	2	3	3	3	3	3	3	10000	1	0	1	1	1	1	8	2	2	4	0	0	0	0	2	1
622	0	67	155	27.89	3	3	88	1	110	165	3	1	93	3	1	2	1	2	35	1	1	6	2	2	4	3	3	3	3	3	2	2	30000	1	0	1	1	2	2	2	1	1	3	0	0	0	0	2	1
623	0	64	160	25	3	3	84	1	98	124	2	0	70	1	0	0	0	2	44	2	2	6	1	1	1	1	2	2	1	1	2	2	60000	2	0	1	1	2	2	4	1	1	3	0	0	1	1	1	2
624	0	73	172	24.68	3	3	86	0	97	122	2	0	77	1	0	0	0	1	38	1	1	6	1	1	3	3	3	3	3	3	2	2	20000	1	0	1	1	2	2	4	1	1	2	0	0	0	1	1	2
625	0	75	150	33.33	3	3	68	0	80	137	2	0	94	3	1	1	1	2	65	4	4	6	2	2	1	1	1	1	1	1	1	1	12000	1	0	1	1	4	3	3	1	1	3	0	0	0	0	2	1
626	0	59	168	20.9	2	1	89	0	100	164	3	1	101	3	1	2	1	1	48	2	2	6	1	1	3	3	3	3	3	3	4	3	60000	2	0	1	1	2	2	7	2	2	2	1	1	1	2	3	1
627	0	67	160	26.17	3	3	86	0	92	112	1	0	80	2	0	0	0	1	61	4	4	6	1	1	1	1	3	3	1	1	2	2	30000	1	0	1	1	2	2	7	2	2	2	1	1	0	1	1	2
628	0	80	167	28.69	3	3	102	1	108	127	2	0	84	2	0	0	0	1	72	4	5	6	1	1	1	1	1	1	1	2	2	2	12000	1	0	1	1	2	2	3	1	1	3	0	0	0	1	1	2
629	0	65	152	28.13	3	3	90	1	103	136	2	0	91	3	1	1	1	2	40	2	2	6	1	1	1	1	3	3	1	1	2	2	100000	2	200000	5	2	2	2	7	2	2	2	1	1	0	0	2	1
630	0	38	143	18.58	2	1	68	0	81	130	2	0	88	2	0	0	0	2	39	1	1	6	1	1	1	1	2	2	1	1	4	3	64000	2	0	1	1	2	2	5	2	2	2	0	0	0	0	2	1
631	0	54	150	24	3	3	81	1	97	126	2	0	83	2	0	0	0	2	52	3	3	6	1	1	1	1	2	2	1	1	2	2	30000	1	0	1	1	2	2	5	2	2	2	0	1	0	1	1	2
632	0	53	152	22.94	2	1	79	0	91	127	2	0	71	1	0	0	0	1	61	4	4	6	1	1	1	1	2	2	1	1	1	1	60000	2	0	1	1	2	2	8	2	2	2	0	1	1	1	1	2
633	0	50	154	21.08	2	1	83	0	89	116	1	0	80	2	0	0	0	1	62	4	4	6	2	2	1	1	3	3	1	1	2	2	20000	1	100000	4	2	2	2	10	3	3	2	0	0	0	1	1	2
634	0	77	151	33.77	3	3	112	1	100	147	3	1	80	2	0	1	1	1	54	3	3	6	1	1	2	2	3	3	3	2	2	2	60000	2	0	1	1	2	2	12	3	3	2	0	0	0	0	2	1
635	0	59	153	25.2	3	3	80	1	96	134	2	0	85	2	0	0	0	2	52	3	3	6	1	1	1	1	1	1	1	1	2	2	15000	1	0	1	1	2	2	3	1	1	2	1	0	0	0	2	1
636	0	53	147	24.53	3	3	86	1	99	187	3	1	92	3	1	2	1	2	45	2	2	6	1	1	1	1	3	3	1	1	4	3	30000	1	0	1	1	3	3	2	1	1	3	0	0	0	1	1	2
637	0	64	158	25.64	3	3	91	1	90	134	2	0	84	2	0	0	0	1	60	4	4	6	1	1	1	1	2	1	1	1	2	2	36000	1	0	1	1	4	3	4	1	1	1	0	0	0	1	1	2
638	0	43	140	21.94	2	1	84	1	84	111	1	0	73	1	0	0	0	2	62	4	4	2	2	2	1	1	2	2	1	1	4	3	10000	1	0	1	1	4	3	3	1	1	3	0	0	0	1	1	2
639	0	56	156	23.01	3	3	85	0	87	120	2	0	79	1	0	0	0	1	58	3	3	2	2	2	1	1	2	2	1	1	2	2	20000	1	0	1	1	2	2	4	1	1	2	1	1	0	1	1	2
640	0	80	169	28.01	3	3	94	1	105	123	2	0	66	1	0	0	0	1	37	1	1	6	1	1	3	3	3	3	3	3	2	2	9600	1	0	1	1	3	3	4	1	1	3	1	0	0	0	2	1
641	0	49	143	23.96	3	3	79	0	88	149	3	1	95	3	1	2	1	2	60	4	4	6	1	1	1	1	1	1	1	1	2	2	12000	1	0	1	1	2	2	6	2	2	2	1	1	0	0	2	1
642	0	82	156	33.69	3	3	105	1	114	148	3	1	105	3	1	2	1	2	45	2	2	6	1	1	1	1	1	1	1	1	2	2	20000	1	0	1	1	2	2	6	2	2	2	0	0	0	1	1	2
643	0	71	153	30.33	3	3	92	1	102	110	1	0	84	2	0	0	0	2	58	3	3	6	1	1	1	1	1	1	1	1	4	3	60000	2	0	1	1	2	2	12	3	3	2	0	0	0	1	1	2
644	0	57	162	21.72	2	1	72	0	89	147	3	1	91	3	1	2	1	1	60	4	4	6	1	1	1	1	1	1	1	1	2	2	20000	1	0	1	1	2	2	3	1	1	2	0	0	0	1	1	2
645	0	73	148	33.33	3	3	105	1	103	147	3	1	91	3	1	2	1	2	39	1	1	6	1	1	1	1	2	2	1	1	2	2	60000	2	0	1	1	2	2	6	2	2	2	0	1	0	1	1	2
646	0	64	165	23.51	3	3	82	0	89	110	1	0	73	1	0	0	0	1	59	3	3	6	1	1	1	1	2	2	1	1	2	2	20000	1	0	1	1	2	2	5	2	2	2	1	1	0	1	1	2
647	0	74	158	29.64	3	3	95	1	113	120	2	0	67	1	0	0	0	2	80	4	6	6	1	1	1	1	2	2	1	1	1	1	10000	1	0	1	1	4	3	7	2	2	3	0	0	0	0	2	1
648	0	68	157	27.59	3	3	86	1	100	174	3	1	98	3	1	2	1	2	45	2	2	6	1	1	1	1	3	3	1	1	2	2	30000	1	0	1	1	2	2	7	2	2	3	0	1	0	1	1	2
649	0	70	149	31.53	3	3	100	1	101	120	2	0	67	1	0	0	0	2	60	4	4	6	1	1	1	1	2	2	1	1	2	2	30000	1	0	1	1	2	2	3	1	1	2	0	0	0	1	1	2
650	0	51	151	22.37	2	1	78	0	84	149	3	1	85	2	0	1	1	1	34	1	1	6	2	2	1	1	2	2	1	1	2	2	24000	1	0	1	1	1	1	2	1	1	4	0	0	0	0	2	1
650	0	61	157	24.75	3	3	90	1	89	146	3	1	95	3	1	2	1	1	72	4	5	6	1	1	1	1	2	2	1	1	2	2	84000	2	0	1	1	2	2	3	1	1	3	0	0	0	0	2	1
652	0	40	137	21.31	2	1	78	0	80	131	2	0	87	2	0	0	0	2	62	4	4	6	1	1	1	1	1	1	1	1	2	2	60000	2	0	1	1	2	2	3	1	1	2	1	1	0	0	2	1
653	0	95	155	39.54	3	3	115	1	120	122	2	0	86	2	0	0	0	2	40	2	2	6	1	1	1	1	1	1	1	1	1	1	85000	2	0	1	1	2	2	12	3	3	2	0	0	0	1	1	2
654	0	65	148	29.67	3	3	97	1	103	111	1	0	70	1	0	0	0	2	67	4	4	6	1	1	1	1	1	2	1	1	1	1	72000	2	2	2	2	3	3	3	1	1	2	0	0	0	0	2	1
655	0	69	155	28.72	3	3	86	0	99	141	3	1	67	1	0	1	1	1	58	3	3	6	1	1	1	1	2	2	1	1	2	2	25000	1	0	1	1	2	2	2	1	1	2	0	0	0	1	1	2
655	0	54	145	25.68	3	3	90	1	95	118	1	0	76	1	0	0	0	2	37	1	1	6	1	1	4	3	3	3	3	3	3	3	30000	1	0	1	1	1	1	10	3	3	4	0	0	0	0	2	1
656	0	67	160	26.17	3	3	84	0	88	145	3	1	99	3	1	2	1	1	34	1	1	6	1	1	3	3	2	2	2	2	2	2	30000	1	0	1	1	2	2	4	1	1	2	1	1	0	0	2	1
657	0	79	164	29.37	3	3	93	1	105	152	3	1	82	2	0	1	1	1	31	1	1	6	1	1	5	4	3	3	3	3	2	2	40000	1	0	1	1	2	2	5	2	2	2	1	1	0	0	2	1
658	0	62	146	29.09	3	3	97	1	92	131	2	0	70	1	0	0	0	2	54	3	3	6	2	2	1	1	1	1	1	1	2	2	10000	1	0	1	1	2	2	2	1	1	4	1	1	0	0	2	1
659	0	78	155	32.47	3	3	97	1	104	123	2	0	66	1	0	0	0	2	53	3	3	6	1	1	1	1	2	2	1	1	2	2	60000	2	0	1	1	4	3	4	1	1	1	0	1	0	1	1	2
660	0	59	148	26.94	3	3	94	1	94	135	2	0	87	2	0	0	0	2	56	3	3	6	1	1	1	1	2	2	1	1	2	2	10000	1	0	1	1	2	2	7	2	2	2	0	0	0	1	1	2
661	0	67	156	27.53	3	3	96	1	94	90	1	0	64	1	0	0	0	2	55	3	3	6	1	1	1	1	1	1	1	1	2	2	30000	1	0	1	1	2	2	6	2	2	2	0	0	0	0	2	1
662	0	62	144	29.9	3	3	98	1	95	128	2	0	81	2	0	0	0	2	68	4	4	6	1	1	1	1	2	2	1	1	4	3	20000	1	0	1	1	2	2	4	1	1	2	1	1	0	1	1	2
663	0	70	145	33.29	3	3	106	1	107	107	1	0	62	1	0	0	0	2	55	3	3	6	1	1	1	1	2	2	1	1	2	2	100000	2	0	1	1	2	2	3	1	1	2	1	1	0	0	2	1
664	0	65	148	29.67	3	3	79	0	102	146	3	1	89	2	0	1	1	2	42	2	2	6	1	1	1	1	3	3	1	1	2	2	12000	1	0	1	1	2	2	5	2	2	2	0	0	0	0	2	1
666	0	50	157	20.28	2	1	68	0	82	120	2	0	66	1	0	0	0	1	60	4	4	6	1	1	1	1	2	2	1	1	1	1	40000	1	10000	2	2	2	2	11	3	3	3	0	0	0	0	2	1
667	0	56	145	26.63	3	3	69	0	97	144	3	1	89	2	0	1	1	2	55	3	3	6	1	1	1	1	2	2	1	1	4	3	10000	1	20000	3	2	2	2	6	2	2	3	0	1	1	1	1	2
668	0	76	156	31.23	3	3	90	1	104	97	1	0	63	1	0	0	0	2	46	2	2	6	1	1	1	1	2	2	1	1	2	2	30000	1	0	1	1	2	2	6	2	2	2	0	0	0	1	1	2
669	0	51	147	23.6	3	3	76	0	90	137	2	0	75	1	0	0	0	2	67	4	4	6	1	1	1	1	1	1	1	1	2	2	15000	1	0	1	1	2	2	3	1	1	2	1	1	0	1	1	2
670	0	60	153	25.63	3	3	82	1	97	128	2	0	75	1	0	0	0	2	72	4	5	6	1	1	1	1	1	1	1	1	1	1	9600	1	0	1	1	4	3	3	1	1	3	0	0	0	1	1	2
671	0	58	145	27.59	3	3	87	1	92	120	2	0	79	1	0	0	0	2	51	3	3	6	1	1	1	1	1	1	1	1	2	2	10000	1	0	1	1	4	3	5	2	2	3	1	0	0	1	1	2
672	0	58	148	26.48	3	3	85	1	93	141	3	1	80	2	0	1	1	2	56	3	3	6	1	1	1	1	1	1	1	1	4	3	30000	1	0	1	1	2	2	3	1	1	2	0	0	0	1	1	2
673	0	59	152	25.54	3	3	90	1	89	89	1	0	52	1	0	0	0	1	59	3	3	6	1	1	1	1	2	2	2	1	2	2	20000	1	0	1	1	2	2	6	2	2	2	0	0	0	0	2	1
674	0	52	137	27.71	3	3	88	1	86	131	2	0	81	2	0	0	0	2	67	4	4	6	1	1	1	1	2	2	1	1	1	1	20000	1	0	1	1	2	2	4	1	1	2	0	0	0	1	1	2
675	0	54	164	20.08	2	1	72	0	82	142	3	1	91	3	1	2	1	1	57	3	3	6	1	1	1	1	1	1	1	1	1	1	20000	1	0	1	1	2	2	3	1	1	2	0	0	0	0	2	1
676	0	76	151	33.33	3	3	99	1	109	153	3	1	90	3	1	2	1	2	50	3	3	6	1	1	1	1	1	1	1	1	2	2	20000	1	0	1	1	2	2	5	2	2	2	1	1	0	1	1	2
677	0	69.9	164	25.99	3	3	85	0	96	126	2	0	74	1	0	0	0	1	67	4	4	6	1	1	1	1	2	2	1	1	2	2	9600	1	0	1	1	2	2	4	1	1	2	0	0	0	1	1	2
678	0	55	159	21.76	2	1	77	0	85	125	2	0	79	1	0	0	0	1	65	4	4	6	1	1	1	1	2	2	1	1	2	2	20000	1	60000	4	2	2	2	6	2	2	2	0	0	0	0	2	1
679	0	72	162	27.43	3	3	95	1	93	110	1	0	66	1	0	0	0	1	60	4	4	6	1	1	1	1	3	3	1	1	2	2	30000	1	0	1	1	2	2	7	2	2	2	0	0	0	1	1	2
680	0	77	158	30.84	3	3	84	1	107	119	1	0	75	1	0	0	0	2	32	1	1	6	1	1	2	2	3	3	3	3	2	2	40000	1	0	1	1	2	2	5	2	2	3	1	1	0	0	2	1
681	0	60	146	28.15	3	3	100	1	95	123	2	0	73	1	0	0	0	2	74	4	5	6	1	1	1	1	1	1	1	1	1	1	10000	1	0	1	1	2	2	3	1	1	2	1	1	0	1	1	2
682	0	65	149	29.28	3	3	81	1	103	110	1	0	84	2	0	0	0	2	60	4	4	6	1	1	1	1	1	1	1	1	2	2	40000	1	50000	3	2	2	2	2	1	1	2	1	0	0	0	2	1
683	0	70	160	27.34	3	3	91	1	90	129	2	0	61	1	0	0	0	1	48	2	2	6	1	1	1	1	3	3	2	2	2	2	50000	1	0	1	1	2	2	3	1	1	2	1	0	0	1	1	2
684	0	73	160	28.52	3	3	89	0	102	123	2	0	77	1	0	0	0	1	67	4	4	6	1	1	1	1	2	2	1	1	2	2	40000	1	0	1	1	2	2	8	2	2	2	0	0	0	1	1	2
685	0	58	153	24.78	3	3	81	1	97	132	2	0	84	2	0	0	0	2	48	2	2	6	1	1	1	1	1	2	1	1	2	2	15000	1	0	1	1	4	3	2	1	1	3	1	1	0	1	1	2
686	0	65	153	27.77	3	3	90	1	99	128	2	0	87	2	0	0	0	2	55	3	3	6	1	1	1	1	2	2	1	1	2	2	10000	1	0	1	1	2	2	4	1	1	2	0	1	0	0	2	1
687	0	74	155	30.8	3	3	86	1	108	133	2	0	88	2	0	0	0	2	38	1	1	6	1	1	1	1	3	3	1	1	2	2	40000	1	0	1	1	2	2	5	2	2	2	0	0	0	1	1	2
688	0	75	150	33.33	3	3	101	1	111	126	2	0	80	2	0	0	0	2	56	3	3	6	1	1	1	1	2	2	2	1	2	2	10000	1	40000	3	2	2	2	8	2	2	2	1	1	0	1	1	2
689	0	57	145	27.11	3	3	87	1	96	110	1	0	81	2	0	0	0	2	69	4	4	6	1	1	1	1	1	1	1	1	2	2	12000	1	0	1	1	2	2	5	2	2	3	0	0	0	0	2	1
690	0	47	143	22.98	2	1	79	0	88	156	3	1	75	1	0	1	1	2	65	4	4	6	1	1	1	1	1	1	1	1	2	2	10000	1	0	1	1	2	2	2	1	1	2	0	0	0	0	2	1
691	0	55	155	22.89	2	1	82	1	94	146	3	1	90	3	1	2	1	2	46	2	2	6	1	1	1	1	1	1	1	1	4	3	50000	1	0	1	1	2	2	4	1	1	2	0	0	0	0	2	1
692	0	64	147	29.62	3	3	94	1	105	111	1	0	69	1	0	0	0	2	68	4	4	6	1	1	1	1	1	1	1	1	2	2	9600	1	0	1	1	2	2	8	2	2	4	1	0	0	1	1	2
693	0	42	155	17.48	1	2	61	0	83	124	2	0	84	2	0	0	0	2	31	1	1	6	1	1	3	3	3	3	3	3	2	2	50000	1	20000	3	2	2	2	8	2	2	2	1	0	0	0	2	1
694	0	66	148	30.13	3	3	100	1	105	108	1	0	65	1	0	0	0	2	65	4	4	6	1	1	1	1	1	1	1	1	4	3	10000	1	0	1	1	2	2	4	1	1	2	0	0	0	0	2	1
695	0	55	163	20.7	2	1	71	0	84	124	2	0	75	1	0	0	0	1	63	4	4	6	1	1	1	1	2	2	2	1	2	2	10000	1	20000	3	2	2	2	5	2	2	2	0	1	0	0	2	1
696	0	55	160	21.48	2	1	78	0	87	119	1	0	66	1	0	0	0	1	63	4	4	6	1	1	1	1	2	2	2	1	2	2	10000	1	0	1	1	2	2	6	2	2	2	0	1	0	0	2	1
697	0	58	160	22.66	2	1	47	0	85	125	2	0	72	1	0	0	0	1	55	3	3	6	1	1	1	1	1	1	1	1	2	2	20000	1	0	1	1	2	2	6	2	2	2	0	0	0	0	2	1
698	0	84	162	32.01	3	3	98	1	103	120	2	0	81	2	0	0	0	1	33	1	1	6	2	2	3	3	3	3	3	3	2	2	80000	2	0	1	1	2	2	6	2	2	2	0	0	0	1	1	2
699	0	70	157	28.4	3	3	97	1	102	103	1	0	73	1	0	0	0	1	33	1	1	6	1	1	1	1	1	1	1	1	2	2	30000	1	0	1	1	2	2	8	2	2	2	0	0	0	0	2	1
700	0	60	145	28.54	3	3	91	1	98	165	3	1	90	3	1	2	1	2	46	2	2	6	1	1	2	2	3	3	2	2	2	2	50000	1	0	1	1	2	2	3	1	1	2	0	0	0	1	1	2
701	0	67	170	23.18	3	3	82	0	91	132	2	0	89	2	0	0	0	1	64	4	4	6	1	1	2	2	3	3	3	3	2	2	15000	1	0	1	1	4	3	7	2	2	1	1	0	0	1	1	2
702	0	58	155	24.14	3	3	89	1	95	119	1	0	63	1	0	0	0	2	53	3	3	6	1	1	1	1	1	1	1	1	4	3	84000	2	0	1	1	2	2	4	1	1	2	0	0	0	0	2	1
703	0	62	150	27.56	3	3	89	0	95	138	2	0	89	2	0	0	0	1	62	4	4	6	1	1	1	1	1	1	2	1	2	2	10000	1	0	1	1	2	2	7	2	2	2	0	0	0	0	2	1
704	0	70	168	24.8	3	3	81	0	97	116	1	0	81	2	0	0	0	1	40	2	2	6	1	1	3	3	3	3	3	3	2	2	15000	1	0	1	1	2	2	4	1	1	2	1	1	0	0	2	1
705	0	85	170	29.41	3	3	98	1	101	173	3	1	102	3	1	2	1	1	54	3	3	6	2	2	1	1	2	3	1	1	2	2	10000	1	0	1	1	2	2	4	1	1	3	0	0	0	0	2	1
706	0	65	160	25.39	3	3	88	0	91	110	1	0	64	1	0	0	0	1	52	3	3	6	1	1	1	1	2	2	1	1	2	2	10000	1	0	1	1	4	3	3	1	1	3	0	0	0	0	2	1
707	0	52	162	19.81	2	1	68	0	84	137	2	0	94	3	1	1	1	1	35	1	1	6	1	1	2	2	3	3	3	2	2	2	24000	1	0	1	1	1	1	3	1	1	4	0	0	0	0	2	1
708	0	54	160	21.09	2	1	71	0	87	123	2	0	60	1	0	0	0	1	35	1	1	6	1	1	3	3	3	3	3	3	2	2	25000	1	50000	3	2	2	2	5	2	2	3	1	1	0	0	2	1
709	0	45	145	21.4	2	1	73	0	83	130	2	0	71	1	0	0	0	1	32	1	1	6	1	1	1	1	1	1	1	1	1	1	24000	1	0	1	1	2	2	1	1	1	2	0	1	0	1	1	2
710	0	60	150	26.67	3	3	78	0	96	176	3	1	92	3	1	2	1	2	38	1	1	6	1	1	1	1	1	1	1	1	2	2	96000	2	0	1	1	2	2	4	1	1	3	0	0	0	1	1	2
711	0	52	155	21.64	2	1	73	0	84	141	3	1	83	2	0	1	1	1	55	3	3	6	1	1	1	1	1	1	1	1	2	2	84000	2	0	1	1	2	2	6	2	2	2	1	1	0	1	1	2
712	0	76	160	29.69	3	3	88	1	105	117	1	0	73	1	0	0	0	2	53	3	3	6	1	1	1	1	1	1	1	1	2	2	10000	1	0	1	1	2	2	5	2	2	4	1	1	0	1	1	2
713	0	63	162	24.01	3	3	82	0	90	147	3	1	87	2	0	1	1	1	67	4	4	6	1	1	1	1	1	1	1	1	2	2	10000	1	0	1	1	2	2	5	2	2	2	1	1	0	1	1	2
714	0	49	150	21.78	2	1	64	0	91	111	1	0	72	1	0	0	0	2	37	1	1	3	1	1	3	3	3	3	3	3	4	3	30000	1	0	1	1	2	2	3	1	1	4	1	0	0	1	1	2
715	0	47	160	18.36	1	2	66	0	82	107	1	0	80	2	0	0	0	1	71	4	5	6	1	1	1	1	1	1	1	1	2	2	10000	1	0	1	1	2	2	2	1	1	2	1	1	0	0	2	1
716	0	105	173	35.08	3	3	122	1	109	150	3	1	80	2	0	1	1	1	54	3	3	6	1	1	3	3	3	3	3	3	2	2	100000	2	0	1	1	2	2	3	1	1	2	1	0	0	1	1	2
717	0	55	150	24.44	3	3	70	0	93	138	2	0	75	1	0	0	0	2	30	1	1	6	1	1	3	3	3	3	3	3	1	1	12000	1	0	1	1	1	1	9	2	3	4	0	0	0	0	2	1
718	0	72	155	29.97	3	3	92	1	105	133	2	0	74	1	0	0	0	2	55	3	3	6	1	1	1	1	3	3	1	1	1	1	30000	1	0	1	1	2	2	6	2	2	2	0	0	1	1	1	2
719	0	55	143	26.9	3	3	91	1	93	115	1	0	70	1	0	0	0	2	67	4	4	6	1	1	1	1	1	1	1	1	1	1	12000	1	0	1	1	2	2	7	2	2	2	0	0	0	1	1	2
720	0	60	158	24.03	3	3	93	1	88	127	2	0	88	2	0	0	0	1	59	3	3	6	1	1	1	1	2	2	1	1	2	2	12000	1	0	1	1	2	2	6	2	2	2	0	1	0	1	1	2
721	0	38	142	18.85	2	1	82	1	82	110	1	0	63	1	0	0	0	2	87	4	6	6	1	1	1	1	1	1	1	1	1	1	34000	1	0	1	1	2	2	6	2	2	3	0	0	0	0	2	1
722	0	72	153	30.76	3	3	107	1	110	118	1	0	66	1	0	0	0	1	68	4	4	6	1	1	1	1	1	1	1	1	1	1	12000	1	0	1	1	2	2	2	1	1	2	0	1	1	1	1	2
723	0	59	154	24.88	3	3	78	0	100	120	2	0	76	1	0	0	0	2	30	1	1	6	1	1	3	3	3	3	3	3	4	3	20000	1	0	1	1	2	2	2	1	1	3	1	1	0	0	2	1
724	0	66	165	24.24	3	3	75	0	94	116	1	0	71	1	0	0	0	1	41	2	2	6	2	2	2	2	3	3	3	3	2	2	30000	1	20000	3	2	2	2	3	1	1	2	0	0	0	0	2	1
725	0	57	159	22.55	2	1	78	0	89	98	1	0	58	1	0	0	0	1	59	3	3	6	2	2	1	1	2	2	1	1	2	2	20000	1	0	1	1	2	2	4	1	1	2	1	1	1	2	3	1
726	0	53	149	23.87	3	3	87	1	90	141	3	1	84	2	0	1	1	2	32	1	1	1	2	2	3	3	3	3	3	3	2	2	30000	1	0	1	1	2	2	5	2	2	2	0	1	0	0	2	1
727	0	67	168	23.74	3	3	83	0	95	169	3	1	88	2	0	1	1	1	31	1	1	6	1	1	3	3	3	3	3	3	4	3	20000	1	0	1	1	2	2	4	1	1	2	0	1	0	0	2	1
728	0	68	169	23.81	3	3	82	0	93	118	1	0	75	1	0	0	0	1	64	4	4	5	1	1	2	2	3	3	3	3	2	2	15000	1	30000	3	2	2	2	2	1	1	2	1	0	0	1	1	2
729	0	57	175	18.61	2	1	73	0	93	165	3	1	90	3	1	2	1	2	46	2	2	5	1	1	3	3	3	3	3	3	2	2	70000	2	100000	4	2	2	2	4	1	1	2	0	0	0	1	1	2
730	0	70	152	30.3	3	3	93	1	97	158	3	1	101	3	1	2	1	2	40	2	2	5	1	1	2	2	3	3	3	3	2	2	20000	1	50000	3	2	2	2	3	1	1	2	0	1	0	0	2	1
731	0	47	156	19.31	2	1	80	1	88	140	3	1	88	2	0	1	1	2	58	3	3	5	1	1	1	1	3	3	1	1	2	2	20000	1	100000	4	2	4	3	2	1	1	3	0	1	0	1	1	2
732	0	47	153	20.08	2	1	86	1	90	134	2	0	84	2	0	0	0	2	64	4	4	5	1	1	1	1	3	3	1	1	4	3	10000	1	0	1	1	4	3	2	1	1	3	0	0	0	1	1	2
733	0	50	155	20.81	2	1	85	1	95	105	1	0	78	1	0	0	0	2	75	4	5	5	1	1	1	1	3	3	1	1	3	3	10000	1	0	1	1	4	3	1	1	1	1	1	1	0	1	1	2
734	0	47	150	20.89	2	1	74	0	94	131	2	0	84	2	0	0	0	2	54	3	3	5	1	1	1	1	3	3	1	1	2	2	20000	1	20000	3	2	4	3	2	1	1	3	1	1	0	2	3	1
735	0	49	150	21.78	2	1	67	0	98	127	2	0	88	2	0	0	0	2	39	1	1	5	1	1	3	3	3	3	3	3	4	3	20000	1	100000	4	2	2	2	3	1	1	2	0	0	0	0	2	1
736	0	59	160	23.05	3	3	78	0	96	111	1	0	66	1	0	0	0	2	47	2	2	5	1	1	2	2	3	3	3	3	4	3	20000	1	0	1	1	2	2	4	1	1	2	0	0	0	1	1	2
737	0	65	154	27.41	3	3	91	1	105	127	2	0	98	3	1	1	1	2	59	3	3	5	1	1	1	1	2	2	1	1	2	2	10000	1	0	1	1	2	2	4	1	1	2	0	0	0	1	1	2
738	0	46	150	20.44	2	1	72	0	87	114	1	0	80	2	0	0	0	1	70	4	5	5	1	1	2	2	3	3	3	3	2	2	12000	1	10000	2	2	2	2	4	1	1	2	0	0	0	1	1	2
739	0	52	165	19.1	2	1	75	0	89	115	1	0	71	1	0	0	0	1	48	2	2	5	1	1	2	2	3	3	3	3	2	2	20000	1	20000	3	2	2	2	3	1	1	2	0	1	0	0	2	1
740	0	43	153	18.37	1	2	67	0	81	149	3	1	83	2	0	1	1	1	62	4	4	5	1	1	1	1	2	2	1	1	4	3	30000	1	10000	2	2	2	2	3	1	1	2	1	1	0	1	1	2
741	0	60	149	27.03	3	3	90	1	97	122	2	0	90	3	1	1	1	2	48	2	2	5	1	1	1	1	3	3	1	1	2	2	20000	1	100000	4	2	2	2	4	1	1	2	0	1	0	1	1	2
742	0	55	156	22.6	2	1	73	0	90	119	1	0	83	2	0	0	0	1	42	2	2	5	1	1	2	2	3	3	2	2	4	3	10000	1	0	1	1	1	1	2	1	1	4	1	0	0	1	1	2
743	0	44	150	19.56	2	1	71	0	83	107	1	0	75	1	0	0	0	1	70	4	5	5	1	1	1	1	3	3	1	1	4	3	10000	1	0	1	1	2	2	4	1	1	2	0	0	0	1	1	2
744	0	39	140	19.9	2	1	66	0	84	119	1	0	81	2	0	0	0	2	68	4	4	5	1	1	1	1	2	2	1	1	2	2	12000	1	50000	3	2	2	2	4	1	1	2	0	0	1	1	1	2
745	0	82	180	25.31	3	3	87	0	108	117	1	0	84	2	0	0	0	1	37	1	1	5	1	1	6	4	3	3	3	3	1	1	36000	1	80000	4	2	2	2	3	1	1	2	0	1	0	0	2	1
746	0	51	155	21.23	2	1	70	0	88	125	2	0	72	1	0	0	0	1	42	2	2	5	1	1	5	4	3	3	3	3	1	1	120000	3	100000	4	2	2	2	3	1	1	2	0	0	0	0	2	1
747	0	56	167	20.08	2	1	76	0	91	133	2	0	89	2	0	0	0	1	56	3	3	5	1	1	6	4	3	3	3	3	5	3	200000	3	0	1	1	2	2	3	1	1	2	0	1	0	0	2	1
748	0	59	152	25.54	3	3	85	0	95	98	1	0	63	1	0	0	0	1	46	2	2	5	1	1	3	3	3	3	3	3	2	2	50000	1	100000	4	2	2	2	3	1	1	2	0	0	0	0	2	1
749	0	53	157	21.5	2	1	72	0	93	145	3	1	86	2	0	1	1	2	50	3	3	5	1	1	1	1	3	3	2	1	2	2	24000	1	20000	3	2	2	2	3	1	1	2	0	0	0	0	2	1
750	0	75	164	27.89	3	3	93	1	105	165	3	1	76	1	0	1	1	1	53	3	3	5	1	1	2	2	3	3	3	3	2	2	30000	1	20000	3	2	2	2	3	1	1	2	1	1	0	1	1	2
751	0	54	156	22.19	2	1	71	0	91	151	3	1	86	2	0	1	1	2	35	1	1	5	1	1	5	4	3	3	3	3	2	2	50000	1	30000	3	2	2	2	4	1	1	2	0	0	0	0	2	1
752	0	72	175	23.51	3	3	87	0	100	120	2	0	83	2	0	0	0	1	62	4	4	5	1	1	2	2	3	3	2	3	2	2	15000	1	300000	5	2	2	2	4	1	1	2	0	1	0	0	2	1
753	0	60	152	25.97	3	3	88	1	93	108	1	0	75	1	0	0	0	2	60	4	4	5	1	1	2	2	3	3	3	3	2	2	10000	1	500000	5	2	1	1	2	1	1	2	0	1	1	1	1	2
754	0	53	154	22.35	2	1	68	0	93	138	2	0	77	1	0	0	0	2	48	2	2	5	1	1	1	1	3	3	2	1	2	2	50000	1	40000	3	2	2	2	2	1	1	2	0	0	0	1	1	2
755	0	52	145	24.73	3	3	76	0	93	119	1	0	64	1	0	0	0	2	44	2	2	5	1	1	1	1	3	3	3	2	4	3	20000	1	10000	2	2	2	2	3	1	1	2	0	0	0	1	1	2
756	0	52	154	21.93	2	1	76	0	96	128	2	0	81	2	0	0	0	2	41	2	2	5	1	1	1	1	2	2	1	1	2	2	10000	1	40000	3	2	2	2	5	2	2	2	0	1	0	1	1	2
757	0	68	160	26.56	3	3	95	1	104	117	1	0	72	1	0	0	0	1	43	2	2	5	1	1	2	2	3	3	3	3	2	2	30000	1	25000	3	2	2	2	2	1	1	2	1	0	0	1	1	2
758	0	53	148	24.2	3	3	72	0	98	109	1	0	65	1	0	0	0	2	40	2	2	5	1	1	2	2	3	3	3	3	2	2	84000	2	40000	3	2	2	2	4	1	1	2	0	1	0	1	1	2
759	0	63	158	25.24	3	3	84	1	99	149	3	1	101	3	1	2	1	2	43	2	2	5	1	1	4	3	3	3	3	3	2	2	100000	2	0	1	1	2	2	5	2	2	2	1	1	1	0	2	1
760	0	58	155	24.14	3	3	84	1	99	153	3	1	98	3	1	2	1	2	56	3	3	5	1	1	2	2	3	3	1	1	4	3	50000	1	400000	5	2	2	2	2	1	1	2	1	1	0	0	2	1
761	0	49	160	19.14	2	1	70	0	90	123	2	0	69	1	0	0	0	1	56	3	3	5	1	1	2	2	3	3	3	3	2	2	120000	3	100000	4	2	4	3	4	1	1	3	1	1	0	1	1	2
762	0	52	165	19.1	2	1	70	0	88	117	1	0	81	2	0	0	0	1	49	2	2	5	1	1	2	2	3	3	2	2	2	2	10000	1	0	1	1	2	2	3	1	1	2	0	0	0	0	2	1
763	0	55	160	21.48	2	1	65	0	93	135	2	0	76	1	0	0	0	2	39	1	1	5	1	1	2	2	3	3	3	3	2	2	20000	1	0	1	1	2	2	3	1	1	2	0	0	0	1	1	2
764	0	57	150	25.33	3	3	85	1	97	121	2	0	78	1	0	0	0	2	60	4	4	5	1	1	1	1	3	3	2	1	1	1	10000	1	30000	3	2	2	2	2	1	1	2	0	1	0	1	1	2
765	0	53	158	21.23	2	1	73	0	91	166	3	1	85	2	0	1	1	2	57	3	3	5	1	1	2	2	3	3	2	2	2	2	100000	2	10000	2	2	4	3	2	1	1	3	0	0	0	1	1	2
766	0	37	155	15.4	1	2	70	0	78	120	2	0	81	2	0	0	0	2	65	4	4	5	1	1	1	1	3	3	1	1	2	2	200000	3	0	1	1	2	2	2	1	1	2	0	0	0	1	1	2
767	0	73	170	25.26	3	3	91	1	104	142	3	1	77	1	0	1	1	1	71	4	5	5	1	1	2	2	3	3	3	3	2	2	30000	1	0	1	1	2	2	2	1	1	2	0	0	0	1	1	2
768	0	44	150	19.56	2	1	62	0	95	118	1	0	61	1	0	0	0	2	43	2	2	5	1	1	2	2	3	3	3	3	2	2	70000	2	100000	4	2	2	2	4	1	1	2	1	1	0	0	2	1
769	1	50	162	19.05	2	1	68	0	90	150	3	1	79	1	0	1	1	1	44	2	2	5	1	1	2	2	3	3	3	3	2	2	10000	1	100000	4	2	2	2	4	1	1	2	1	1	0	1	1	2
770	0	72	162	27.43	3	3	91	1	107	101	1	0	72	1	0	0	0	2	39	1	1	5	1	1	2	2	3	3	3	3	4	3	15000	1	0	1	1	2	2	9	2	3	4	0	0	0	0	2	1
771	0	42	141	21.13	2	1	75	0	91	115	1	0	79	1	0	0	0	2	77	4	5	5	1	1	1	1	2	2	1	1	1	1	12000	1	0	1	1	2	2	2	1	1	2	0	0	0	0	2	1
772	0	53	160	20.7	2	1	72	0	94	132	2	0	81	2	0	0	0	2	38	1	1	5	1	1	3	3	3	3	3	3	4	3	10000	1	100000	4	2	2	2	4	1	1	2	0	0	0	1	1	2
773	0	48	150	21.33	2	1	73	0	90	141	3	1	95	3	1	2	1	2	58	3	3	5	1	1	1	1	3	3	1	1	1	1	20000	1	0	1	1	2	2	4	1	1	2	0	0	0	1	1	2
774	0	48	150	21.33	2	1	71	0	90	136	2	0	88	2	0	0	0	2	48	2	2	5	1	1	2	2	3	3	3	3	2	2	40000	1	100000	4	2	2	2	4	1	1	2	0	0	0	1	1	2
775	0	58	148	26.48	3	3	93	1	100	187	3	1	85	2	0	1	1	2	60	4	4	5	1	1	1	1	3	3	1	1	4	3	12000	1	0	1	1	2	2	9	2	3	2	0	0	0	1	1	2
776	0	58	160	22.66	2	1	80	0	95	128	2	0	67	1	0	0	0	1	61	4	4	5	1	1	2	2	3	3	3	3	2	2	20000	1	50000	3	2	2	2	9	2	3	2	0	0	0	0	2	1
777	0	48	150	21.33	2	1	71	0	90	144	3	1	88	2	0	1	1	2	62	4	4	5	1	1	1	1	2	3	1	1	2	2	15000	1	0	1	1	2	2	4	1	1	2	0	0	0	1	1	2
778	1	76	150	33.78	3	3	95	1	115	122	2	0	77	1	0	0	0	2	36	1	1	5	2	2	4	3	3	3	3	3	2	2	20000	1	0	1	1	2	2	4	1	1	2	1	0	0	0	2	1
779	0	65	150	28.89	3	3	97	1	100	159	3	1	94	3	1	2	1	2	53	3	3	5	1	1	1	1	3	3	1	1	2	2	50000	1	80000	4	2	2	2	7	2	2	2	0	0	0	1	1	2
780	0	71	165	26.08	3	3	91	1	103	114	1	0	97	3	1	1	1	1	41	2	2	5	1	1	3	3	3	3	3	3	2	2	35000	1	15000	3	2	2	2	4	1	1	2	0	1	0	1	1	2
781	0	41	142	20.33	2	1	75	0	85	112	1	0	62	1	0	0	0	2	54	3	3	5	1	1	1	1	3	3	1	1	1	1	84000	2	30000	3	2	2	2	5	2	2	3	0	0	0	1	1	2
782	0	50	150	22.22	2	1	67	0	92	134	2	0	85	2	0	0	0	2	43	2	2	5	1	1	2	2	3	3	2	2	4	3	54000	2	70000	4	2	2	2	3	1	1	3	0	0	0	0	2	1
783	0	42	145	19.98	2	1	62	0	88	127	2	0	79	1	0	0	0	2	41	2	2	5	1	1	2	2	3	3	3	3	2	2	30000	1	0	1	1	2	2	4	1	1	2	1	1	0	1	1	2
784	0	57	162	21.72	2	1	70	0	91	108	1	0	74	1	0	0	0	1	44	2	2	5	2	2	3	3	3	3	3	3	2	2	30000	1	0	1	1	2	2	4	1	1	2	1	1	0	1	1	2
785	0	75	165	27.55	3	3	93	1	102	118	1	0	89	2	0	0	0	2	44	2	2	5	1	1	2	2	3	3	3	3	2	2	15000	1	30000	3	2	2	2	4	1	1	2	0	0	0	1	1	2
786	0	85	165	31.22	3	3	98	1	106	127	2	0	78	1	0	0	0	1	36	1	1	5	1	1	3	3	3	3	3	3	2	2	15000	1	30000	3	2	2	2	4	1	1	2	0	0	0	0	2	1
787	0	51	158	20.43	2	1	73	0	92	152	3	1	84	2	0	1	1	1	72	4	5	5	1	1	2	2	3	3	2	3	4	3	30000	1	200000	5	2	2	2	5	2	2	2	0	0	0	1	1	2
788	0	50	151	21.93	2	1	78	0	90	108	1	0	61	1	0	0	0	2	65	4	4	5	1	1	1	1	2	3	1	1	2	2	10000	1	0	1	1	4	3	2	1	1	3	0	0	0	1	1	2
789	0	61	148	27.85	3	3	82	1	103	112	1	0	65	1	0	0	0	2	62	4	4	5	1	1	1	1	1	3	1	1	2	2	15000	1	25000	3	2	2	2	4	1	1	2	0	0	0	0	2	1
790	0	41	151	17.98	1	2	68	0	81	132	2	0	58	1	0	0	0	1	77	4	5	5	1	1	1	1	3	3	1	1	4	3	9700	1	0	1	1	2	2	4	1	1	2	0	0	0	1	1	2
791	0	84	160	32.81	3	3	102	1	110	126	2	0	77	1	0	0	0	1	55	3	3	5	1	1	3	3	3	3	3	3	2	2	30000	1	0	1	1	2	2	3	1	1	2	0	0	0	2	3	1
792	0	46	161	17.75	1	2	70	0	87	163	3	1	94	3	1	2	1	1	57	3	3	5	1	1	2	2	3	3	3	3	2	2	60000	2	400000	5	2	2	2	2	1	1	2	0	0	0	0	2	1
793	0	75	155	31.22	3	3	90	1	114	108	1	0	69	1	0	0	0	2	47	2	2	5	1	1	3	3	3	3	3	3	2	2	30000	1	50000	3	2	2	2	5	2	2	2	0	1	0	1	1	2
794	0	53	155	22.06	2	1	76	0	90	100	1	0	64	1	0	0	0	2	52	3	3	5	1	1	1	1	3	3	1	1	1	1	30000	1	0	1	1	4	3	2	1	1	3	0	0	0	1	1	2
795	0	50	146	23.46	3	3	78	0	94	118	1	0	71	1	0	0	0	2	34	1	1	5	1	1	3	3	3	3	3	3	2	2	25000	1	20000	3	2	2	2	4	1	1	2	0	0	0	1	1	2
796	0	48	155	19.98	2	1	63	0	90	109	1	0	58	1	0	0	0	2	31	1	1	5	1	1	3	3	3	3	3	3	2	2	10000	1	7500	2	2	2	2	6	2	2	2	0	0	0	1	1	2
797	0	60	160	23.44	3	3	90	1	102	141	3	1	79	1	0	1	1	1	68	4	4	5	1	1	1	1	3	3	1	1	2	2	12000	1	0	1	1	2	2	6	2	2	2	0	0	0	1	1	2
798	0	61	155	25.39	3	3	83	1	101	119	1	0	84	2	0	0	0	2	47	2	2	5	1	1	2	2	3	3	1	1	2	2	50000	1	200000	5	2	2	2	3	1	1	2	0	0	0	1	1	2
799	0	49	153	20.93	2	1	68	0	87	136	2	0	91	3	1	1	1	1	54	3	3	5	1	1	3	3	3	3	3	3	2	2	60000	2	200000	5	2	2	2	3	1	1	2	1	1	0	0	2	1
800	0	49	150	21.78	2	1	71	0	30	122	2	0	72	1	0	0	0	2	42	2	2	5	1	1	1	1	3	3	1	1	4	3	60000	2	30000	3	2	2	2	3	1	1	2	1	1	0	0	2	1
801	0	55	152	23.81	3	3	72	0	96	103	1	0	66	1	0	0	0	2	45	2	2	5	1	1	1	1	3	3	1	1	2	2	20000	1	100000	4	2	2	2	2	1	1	2	0	0	0	0	2	1
802	0	53	150	23.56	3	3	71	0	100	124	2	0	76	1	0	0	0	2	58	3	3	5	1	1	2	2	2	2	2	2	4	3	30000	1	20000	3	2	2	2	4	1	1	2	0	0	0	1	1	2
803	0	50	154	21.08	2	1	73	0	89	131	2	0	85	2	0	0	0	2	50	3	3	5	1	1	2	2	3	3	3	2	2	2	30000	1	400000	5	2	2	2	5	2	2	2	0	0	0	0	2	1
804	0	69	159	27.29	3	3	97	1	101	128	2	0	81	2	0	0	0	1	47	2	2	5	1	1	2	2	3	3	3	3	2	2	100000	2	200000	5	2	2	2	5	2	2	2	0	0	0	0	2	1
805	0	40	160	15.63	1	2	68	0	77	160	3	1	83	2	0	1	1	1	36	1	1	5	1	1	4	3	3	3	3	3	2	2	50000	1	30000	3	2	2	2	7	2	2	2	0	1	0	0	2	1
806	0	56	170	19.38	2	1	70	0	87	115	1	0	77	1	0	0	0	1	51	3	3	5	1	1	3	3	3	3	3	3	2	2	100000	2	400000	5	2	2	2	5	2	2	2	0	0	0	0	2	1
807	0	61	154	25.72	3	3	90	1	99	121	2	0	71	1	0	0	0	2	44	2	2	5	1	1	2	2	3	3	3	3	2	2	20000	1	100000	4	2	2	2	3	1	1	3	1	0	0	1	1	2
808	0	62	160	24.22	3	3	88	1	103	144	3	1	90	3	1	2	1	2	50	3	3	5	1	1	2	2	3	3	3	3	2	2	20000	1	480000	5	2	2	2	3	1	1	2	0	0	0	1	1	2
809	0	53	172	17.92	1	2	69	0	88	130	2	0	80	2	0	0	0	1	51	3	3	5	1	1	2	2	3	3	3	3	2	2	10000	1	150000	5	2	2	2	3	1	1	2	0	0	0	0	2	1
810	0	50	165	18.37	1	2	72	0	85	127	2	0	84	2	0	0	0	1	56	3	3	5	1	1	2	2	3	3	3	3	2	2	144000	3	100000	4	2	2	2	3	1	1	3	1	1	0	1	1	2
811	0	40	141	20.12	2	1	67	0	84	149	3	1	94	3	1	2	1	2	56	3	3	5	1	1	1	1	3	3	1	1	4	3	18000	1	60000	4	2	2	2	2	1	1	2	0	0	0	0	2	1
812	0	57	150	25.33	3	3	78	0	100	135	2	0	87	2	0	0	0	2	50	3	3	5	1	1	2	2	3	3	3	3	2	2	30000	1	100000	4	2	2	2	2	1	1	2	0	0	0	1	1	2
813	0	55	154	23.19	3	3	75	0	97	127	2	0	77	1	0	0	0	2	44	2	2	5	1	1	2	2	3	3	3	3	2	2	10000	1	160000	5	2	2	2	3	1	1	2	1	1	0	1	1	2
814	0	65	170	22.49	2	1	83	0	92	117	1	0	80	2	0	0	0	1	54	3	3	5	1	1	2	2	3	3	3	3	2	2	50000	1	0	1	1	2	2	4	1	1	2	0	0	0	0	2	1
815	0	62	165	22.77	2	1	84	1	100	127	2	0	83	2	0	0	0	2	47	2	2	5	1	1	3	3	3	3	3	3	2	2	40000	1	200000	5	2	2	2	4	1	1	2	0	0	0	1	1	2
816	0	52	160	20.31	2	1	72	0	91	128	2	0	87	2	0	0	0	1	67	4	4	5	1	1	3	3	3	3	3	3	2	2	20000	1	30000	3	2	2	2	2	1	1	2	0	1	0	0	2	1
817	0	47	141	23.64	3	3	70	0	92	104	1	0	72	1	0	0	0	2	63	4	4	5	1	1	1	1	3	3	1	1	4	3	9600	1	0	1	1	2	2	2	1	1	2	0	1	0	1	1	2
818	0	60	157	24.34	3	3	82	1	96	157	3	1	98	3	1	2	1	2	54	3	3	5	1	1	1	1	3	3	3	2	2	2	36000	1	80000	4	2	2	2	4	1	1	3	0	0	0	1	1	2
819	0	60	155	24.97	3	3	83	1	102	121	2	0	84	2	0	0	0	2	44	2	2	5	1	1	2	2	3	3	3	3	2	2	40000	1	50000	3	2	2	2	5	2	2	2	0	0	0	1	1	2
820	0	59	160	23.05	3	3	78	0	90	107	1	0	75	1	0	0	0	2	41	2	2	5	1	1	2	2	2	3	3	3	2	2	15000	1	5000	2	2	2	2	4	1	1	2	0	0	0	1	1	2
821	0	74	168	26.22	3	3	89	0	103	123	2	0	58	1	0	0	0	1	41	2	2	5	1	1	2	2	3	3	3	3	2	2	30000	1	200000	5	2	2	2	3	1	1	2	1	0	0	1	1	2
822	0	57	155	23.73	3	3	80	0	93	129	2	0	84	2	0	0	0	1	66	4	4	5	1	1	1	1	3	3	1	2	4	3	15000	1	7000	2	2	2	2	2	1	1	2	0	0	0	1	1	2
823	0	49	146	22.99	2	1	78	0	95	113	1	0	68	1	0	0	0	2	37	1	1	5	1	1	2	2	2	3	3	3	2	2	84000	2	80000	4	2	2	2	4	1	1	2	0	0	0	1	1	2
824	0	55	160	21.48	2	1	72	0	98	123	2	0	76	1	0	0	0	2	41	2	2	5	1	1	4	3	3	3	3	3	2	2	50000	1	300000	5	2	2	2	3	1	1	2	1	1	0	0	2	1
825	0	52	152	22.51	2	1	71	0	97	134	2	0	82	2	0	0	0	2	50	3	3	5	1	1	1	1	3	3	2	2	2	2	40000	1	150000	5	2	2	2	4	1	1	2	0	0	0	1	1	2
826	0	54	148	24.65	3	3	95	1	103	112	1	0	69	1	0	0	0	2	79	4	5	5	1	1	1	1	2	3	1	1	1	1	9600	1	0	1	1	2	2	4	1	1	2	0	0	0	1	1	2
827	0	48	156	19.72	2	1	74	0	88	131	2	0	80	2	0	0	0	1	51	3	3	5	1	1	2	2	3	3	3	3	2	2	40000	1	100000	4	2	2	2	2	1	1	2	0	0	0	0	2	1
828	0	44	152	19.04	2	1	71	0	84	138	2	0	87	2	0	0	0	1	63	4	4	5	1	1	1	1	3	3	3	3	2	2	20000	1	0	1	1	2	2	1	1	1	2	0	0	0	1	1	2
829	0	40	150	17.78	1	2	69	0	84	108	1	0	69	1	0	0	0	1	67	4	4	5	1	1	1	1	3	3	1	1	4	3	12000	1	0	1	1	2	2	2	1	1	2	1	1	0	1	1	2
830	0	49	145	23.31	3	3	74	0	99	133	2	0	71	1	0	0	0	2	39	1	1	5	1	1	4	3	3	3	3	3	2	2	30000	1	8000	2	2	2	2	4	1	1	2	0	1	0	1	1	2
831	0	53	155	22.06	2	1	76	0	94	146	3	1	65	1	0	1	1	2	48	2	2	5	1	1	2	2	3	3	3	3	2	2	20000	1	500000	5	2	2	2	5	2	2	2	1	1	0	0	2	1
832	0	38	155	15.82	1	2	66	0	81	129	2	0	49	1	0	0	0	2	64	4	4	5	1	1	1	1	3	3	1	3	4	3	50000	1	0	1	1	2	2	3	1	1	2	0	0	0	0	2	1
833	0	46	153	19.65	2	1	61	0	91	136	2	0	81	2	0	0	0	2	36	1	1	5	1	1	4	3	3	3	3	3	2	2	108000	3	0	1	1	2	2	4	1	1	2	0	0	0	0	2	1
834	0	65	165	23.88	3	3	85	0	95	110	1	0	65	1	0	0	0	1	64	4	4	5	1	1	1	1	3	3	1	1	1	1	50000	1	200000	5	2	2	2	3	1	1	2	1	1	0	0	2	1
835	0	54	170	18.69	2	1	76	0	91	124	2	0	82	2	0	0	0	1	37	1	1	5	1	1	4	3	3	3	3	3	2	2	108000	3	0	1	1	2	2	4	1	1	2	0	0	0	0	2	1
836	0	65	154	27.41	3	3	90	1	103	131	2	0	80	2	0	0	0	2	51	3	3	5	1	1	1	1	3	3	1	1	2	2	20000	1	200000	5	2	2	2	1	1	1	1	0	0	0	0	2	1
837	0	47	156	19.31	2	1	67	0	87	142	3	1	79	1	0	1	1	1	37	1	1	5	1	1	3	3	3	3	3	3	2	2	108000	3	0	1	1	1	1	3	1	1	3	1	1	0	0	2	1
838	0	52	147	24.06	3	3	71	0	100	131	2	0	80	2	0	0	0	2	39	1	1	5	1	1	3	3	3	3	3	3	2	2	50000	1	30000	3	2	2	2	3	1	1	2	0	0	0	1	1	2
839	0	75	168	26.57	3	3	97	1	98	120	2	0	83	2	0	0	0	1	59	3	3	5	1	1	3	3	3	3	3	3	4	3	90000	2	200000	5	2	2	2	3	1	1	2	0	0	0	1	1	2
840	0	65	169	22.76	2	1	83	0	95	110	1	0	72	1	0	0	0	1	67	4	4	5	1	1	2	2	3	3	3	3	2	2	50000	1	0	1	1	2	2	3	1	1	2	1	0	0	1	1	2
841	0	73	151	32.02	3	3	95	1	105	112	1	0	65	1	0	0	0	2	49	2	2	5	1	1	2	2	3	3	3	3	2	2	10000	1	30000	3	2	2	2	3	1	1	2	0	0	0	1	1	2
842	0	45	153	19.22	2	1	65	0	85	131	2	0	87	2	0	0	0	2	39	1	1	5	1	1	2	2	3	3	3	3	2	2	30000	1	0	1	1	2	2	4	1	1	2	0	1	0	1	1	2
843	0	50	170	17.3	1	2	70	0	93	140	3	1	77	1	0	1	1	1	45	2	2	6	2	2	2	2	3	3	3	3	2	2	50000	1	0	1	1	2	2	4	1	1	2	0	1	0	0	2	1
844	0	72	159	28.48	3	3	95	1	103	99	1	0	62	1	0	0	0	1	41	2	2	5	1	1	2	2	3	3	3	3	2	2	50000	1	300000	5	2	2	2	4	1	1	2	1	0	0	1	1	2
845	0	60	159	23.73	3	3	82	1	98	138	2	0	83	2	0	0	0	2	55	3	3	5	1	1	2	2	3	3	3	3	2	2	20000	1	0	1	1	2	2	3	1	1	2	0	0	0	1	1	2
846	0	76	160	29.69	3	3	109	1	121	106	1	0	73	1	0	0	0	2	49	2	2	5	1	1	3	3	3	3	3	3	2	2	60000	2	100000	4	2	2	2	5	2	2	2	0	0	0	1	1	2
847	0	37	146	17.36	1	2	62	0	85	109	1	0	65	1	0	0	0	2	60	4	4	5	1	1	1	1	3	3	1	1	4	3	12000	1	300000	5	2	2	2	2	1	1	2	0	0	0	1	1	2
848	0	55	162	20.96	2	1	79	0	91	127	2	0	79	1	0	0	0	1	58	3	3	5	1	1	1	1	3	3	1	1	2	2	30000	1	300000	5	2	2	2	2	1	1	2	0	0	0	1	1	2
849	0	60	159	23.73	3	3	76	0	92	108	1	0	73	1	0	0	0	1	51	3	3	5	1	1	2	2	3	3	3	3	2	2	40000	1	0	1	1	2	2	4	1	1	2	0	0	0	1	1	2
850	0	52	145	24.73	3	3	85	1	95	116	1	0	71	1	0	0	0	2	65	4	4	5	1	1	1	1	2	3	1	1	1	1	15000	1	0	1	1	2	2	4	1	1	2	0	1	0	0	2	1
851	0	53	160	20.7	2	1	74	0	67	128	2	0	82	2	0	0	0	1	48	2	2	6	1	1	3	3	3	3	3	3	1	1	40000	1	100000	4	2	2	2	5	2	2	2	0	0	1	1	1	2
852	1	57	161	21.99	2	1	68	0	88	147	3	1	88	2	0	1	1	1	53	3	3	5	1	1	4	3	3	3	3	3	2	2	180000	3	100000	4	2	2	2	4	1	1	3	0	1	0	1	1	2
853	0	76	150	33.78	3	3	98	1	106	140	3	1	97	3	1	2	1	2	33	1	1	5	1	1	5	4	3	3	3	3	3	3	200000	3	150000	5	2	2	2	3	1	1	2	0	0	0	1	1	2
854	1	62	155	25.81	3	3	85	0	97	131	2	0	80	2	0	0	0	1	63	4	4	5	1	1	6	4	3	3	3	3	2	2	100000	2	100000	4	2	2	2	2	1	1	2	0	1	0	1	1	2
855	0	58	161	22.38	2	1	73	0	90	149	3	1	90	3	1	2	1	2	43	2	2	5	1	1	4	3	3	3	3	3	4	3	50000	1	100000	4	2	2	2	3	1	1	2	0	0	0	1	1	2
856	0	48	145	22.83	2	1	73	0	92	160	3	1	92	3	1	2	1	2	67	4	4	5	1	1	1	1	3	3	1	1	4	3	60000	2	90000	4	2	2	2	2	1	1	2	0	0	0	0	2	1
857	0	52	155	21.64	2	1	79	0	85	121	2	0	81	2	0	0	0	1	55	3	3	1	2	2	1	1	1	3	1	1	2	2	200000	3	156000	5	2	4	3	4	1	1	3	1	0	0	1	1	2
858	0	57	155	23.73	3	3	79	0	96	106	1	0	76	1	0	0	0	2	37	1	1	1	1	1	2	2	3	3	3	3	2	2	100000	2	0	1	1	2	2	6	2	2	2	0	1	0	0	2	1
859	0	47	155	19.56	2	1	84	1	91	122	2	0	75	1	0	0	0	2	67	4	4	1	2	2	1	1	1	1	1	1	4	3	60000	2	100000	4	2	2	2	6	2	2	2	1	0	0	1	1	2
860	0	41	156	16.85	1	2	68	0	80	121	2	0	76	1	0	0	0	1	66	4	4	1	2	2	1	1	2	3	1	1	1	1	15000	1	0	1	1	2	2	3	1	1	2	0	0	0	1	1	2
861	0	56	150	24.89	3	3	83	1	93	131	2	0	89	2	0	0	0	2	57	3	3	1	2	2	1	1	1	1	1	1	2	2	18000	1	0	1	1	2	2	6	2	2	2	0	1	0	0	2	1
862	0	48	150	21.33	2	1	71	0	92	97	1	0	63	1	0	0	0	1	67	4	4	1	2	2	1	1	2	3	1	1	1	1	18000	1	0	1	1	2	2	2	1	1	2	0	0	0	0	2	1
863	0	54	155	22.48	2	1	82	1	92	114	1	0	71	1	0	0	0	2	48	2	2	1	2	2	1	1	1	2	1	1	2	2	100800	3	0	1	1	2	2	2	1	1	1	0	0	0	0	2	1
864	2	51	152	22.07	2	1	68	0	96	140	3	1	80	2	0	1	1	2	49	2	2	1	2	2	1	1	1	1	1	1	4	3	98560	2	30000	3	2	4	3	5	2	2	3	0	1	0	0	2	1
865	0	45	148	20.54	2	1	67	0	87	124	2	0	80	2	0	0	0	2	57	3	3	1	2	2	1	1	1	1	1	1	4	3	50000	1	0	1	1	2	2	5	2	2	2	0	0	0	0	2	1
866	0	60	147	27.77	3	3	87	1	102	138	2	0	82	2	0	0	0	2	50	3	3	1	2	2	1	1	2	3	1	1	1	1	108000	3	0	1	1	4	3	9	2	3	3	1	0	0	1	1	2
867	0	59	158	23.63	3	3	77	0	99	129	2	0	70	1	0	0	0	2	47	2	2	1	2	2	1	1	2	2	1	2	4	3	108000	3	100000	4	2	2	2	4	1	1	2	0	1	0	1	1	2
868	0	65	165	23.88	3	3	87	0	99	135	2	0	86	2	0	0	0	1	54	3	3	1	2	2	1	1	1	1	1	1	2	2	80000	2	0	1	1	2	2	8	2	2	2	0	0	0	1	1	2
869	1	77	165	28.28	3	3	103	1	108	140	3	1	88	2	0	1	1	1	45	2	2	1	2	2	1	1	2	2	1	1	4	3	50000	1	0	1	1	2	2	5	2	2	2	0	0	0	0	2	1
870	0	62	146	29.09	3	3	98	1	101	133	2	0	81	2	0	0	0	2	67	4	4	1	2	2	1	1	1	1	1	1	1	1	50000	1	0	1	1	2	2	6	2	2	2	1	1	0	1	1	2
871	0	61	161	23.53	3	3	92	1	92	117	1	0	73	1	0	0	0	1	61	4	4	1	2	2	1	1	1	3	1	1	2	2	50000	1	0	1	1	2	2	3	1	1	2	0	0	0	1	1	2
872	0	70	147	32.39	3	3	100	1	108	138	2	0	84	2	0	0	0	2	48	2	2	1	2	2	1	1	1	1	1	1	2	2	72000	2	0	1	1	2	2	7	2	2	2	0	0	0	0	2	1
873	0	55	164	20.45	2	1	71	0	89	105	1	0	66	1	0	0	0	1	39	1	1	1	2	2	1	1	2	2	1	1	4	3	60000	2	0	1	1	2	2	5	2	2	2	0	0	1	0	2	1
874	0	59	145	28.06	3	3	94	1	99	117	1	0	67	1	0	0	0	2	61	4	4	1	2	2	1	1	2	2	1	1	4	3	60000	2	0	1	1	2	2	7	2	2	2	0	1	1	0	2	1
875	0	47	145	22.35	2	1	82	1	90	140	3	1	89	2	0	1	1	2	60	4	4	1	2	2	1	1	1	1	1	1	2	2	20000	1	0	1	1	4	3	4	1	1	3	0	0	0	0	2	1
876	0	52	145	24.73	3	3	82	1	90	138	2	0	87	2	0	0	0	2	46	2	2	1	2	2	1	1	1	1	1	1	1	1	75000	2	0	1	1	2	2	5	2	2	2	1	1	0	1	1	2
877	0	54	145	25.68	3	3	89	1	94	122	2	0	71	1	0	0	0	2	55	3	3	1	2	2	1	1	2	2	1	1	1	1	9600	1	35000	3	2	2	2	5	2	2	2	1	0	0	0	2	1
878	0	47	156	19.31	2	1	61	0	90	135	2	0	81	2	0	0	0	2	36	1	1	1	2	2	1	1	2	2	1	2	2	2	30000	1	0	1	1	3	3	4	1	1	3	1	1	0	0	2	1
879	0	50	137	26.64	3	3	102	1	96	116	1	0	72	1	0	0	0	2	73	4	5	1	2	2	1	1	1	1	1	1	1	1	84000	2	0	1	1	4	3	1	1	1	1	0	0	0	1	1	2
880	0	74	170	25.61	3	3	87	0	103	134	2	0	76	1	0	0	0	1	38	1	1	1	2	2	1	1	3	3	1	2	4	3	50000	1	80000	4	2	2	2	9	2	3	2	0	0	0	1	1	2
881	0	65	145	30.92	3	3	85	1	100	111	1	0	73	1	0	0	0	2	50	3	3	1	2	2	1	1	1	1	1	1	2	2	20000	1	0	1	1	2	2	4	1	1	2	0	1	0	0	2	1
882	0	49	150	21.78	2	1	77	0	90	152	3	1	92	3	1	2	1	2	60	4	4	1	2	2	1	1	1	1	1	1	4	3	12000	1	10000	2	2	2	2	4	1	1	2	1	1	0	0	2	1
883	0	48	137	25.57	3	3	76	0	93	129	2	0	72	1	0	0	0	2	45	2	2	1	2	2	1	1	1	1	1	1	4	3	79200	2	0	1	1	2	2	4	1	1	2	0	0	0	0	2	1
884	0	55	140	28.06	3	3	92	1	103	126	2	0	65	1	0	0	0	2	54	3	3	1	2	2	1	1	1	1	1	1	4	3	40000	1	0	1	1	2	2	11	3	3	2	1	1	0	0	2	1
885	0	60	146	28.15	3	3	89	1	96	129	2	0	70	1	0	0	0	2	54	3	3	1	2	2	1	1	3	3	1	1	1	1	60000	2	200000	5	2	2	2	3	1	1	2	1	1	0	1	1	2
886	0	60	152	25.97	3	3	88	0	102	93	1	0	54	1	0	0	0	1	49	2	2	1	2	2	1	1	2	2	1	1	4	3	35000	1	0	1	1	2	2	7	2	2	2	1	1	0	0	2	1
887	0	72	165	26.45	3	3	99	1	102	138	2	0	90	3	1	1	1	1	58	3	3	1	2	2	1	1	2	2	1	1	4	3	40000	1	0	1	1	2	2	11	3	3	2	1	1	0	0	2	1
888	0	69	156	28.35	3	3	88	1	107	123	2	0	93	3	1	1	1	2	41	2	2	1	2	2	1	1	2	2	1	1	4	3	35000	1	0	1	1	2	2	8	2	2	2	1	1	0	0	2	1
889	0	56	160	21.88	2	1	84	0	93	173	3	1	102	3	1	2	1	1	78	4	5	1	2	2	1	1	2	2	1	1	1	1	12000	1	0	1	1	2	2	5	2	2	2	0	0	0	1	1	2
890	0	41	140	20.92	2	1	66	0	87	143	3	1	75	1	0	1	1	2	48	2	2	1	2	2	1	1	2	2	1	1	4	3	40000	1	0	1	1	2	2	7	2	2	2	1	1	0	1	1	2
891	0	64	155	26.64	3	3	86	1	109	158	3	1	109	3	1	2	1	2	38	1	1	1	2	2	1	1	1	1	1	1	4	3	60000	2	30000	3	2	2	2	6	2	2	2	0	0	0	0	2	1
892	0	62	152	26.84	3	3	79	0	107	140	3	1	88	2	0	1	1	2	35	1	1	1	2	2	2	2	3	3	2	2	2	2	108000	3	0	1	1	2	2	5	2	2	3	1	1	0	0	2	1
893	0	67	172	22.65	2	1	85	0	95	117	1	0	75	1	0	0	0	1	38	1	1	1	2	2	1	1	3	3	1	1	4	3	30000	1	0	1	1	2	2	4	1	1	2	1	1	0	1	1	2
894	0	55	160	21.48	2	1	73	0	93	124	2	0	76	1	0	0	0	1	56	3	3	1	2	2	1	1	1	1	1	1	2	2	100000	2	0	1	1	2	2	6	2	2	2	0	1	0	0	2	1
895	0	43	149	19.37	2	1	83	1	91	156	3	1	78	1	0	1	1	2	58	3	3	1	2	2	1	1	1	1	1	1	1	1	86400	2	20000	3	2	2	2	2	1	1	2	0	1	0	0	2	1
896	0	55	147	25.45	3	3	87	1	102	184	3	1	91	3	1	2	1	2	49	2	2	1	1	1	1	1	3	3	1	1	4	3	60000	2	20000	3	2	2	2	8	2	2	2	0	0	0	1	1	2
897	0	61	140	31.12	3	3	92	1	102	119	1	0	81	2	0	0	0	2	45	2	2	1	2	2	1	1	1	1	1	1	2	2	50000	1	14000	3	2	2	2	6	2	2	2	0	0	0	0	2	1
898	0	58	155	24.14	3	3	80	1	98	117	1	0	82	2	0	0	0	2	49	2	2	1	2	2	1	1	1	1	1	1	4	3	65000	2	0	1	1	2	2	4	1	1	2	1	0	0	0	2	1
899	0	50	145	23.78	3	3	86	1	96	166	3	1	83	2	0	1	1	2	58	3	3	1	1	1	1	1	1	1	1	1	1	1	50000	1	0	1	1	2	2	11	3	3	2	0	0	0	0	2	1
900	0	48	155	19.98	2	1	68	0	93	135	2	0	80	2	0	0	0	2	47	2	2	1	2	2	1	1	1	1	1	1	4	3	10000	1	30000	3	2	2	2	2	1	1	2	0	0	1	0	2	1
901	0	54	150	24	3	3	76	0	91	146	3	1	93	3	1	2	1	2	51	3	3	1	2	2	1	1	1	1	1	1	2	2	50000	1	0	1	1	2	2	4	1	1	2	0	0	0	0	2	1
902	0	64	148	29.22	3	3	94	1	102	129	2	0	82	2	0	0	0	2	55	3	3	1	2	2	1	1	1	1	1	1	3	3	50000	1	0	1	1	2	2	5	2	2	3	0	0	0	1	1	2
903	0	80	164	29.74	3	3	101	1	105	112	1	0	78	1	0	0	0	1	63	4	4	1	2	2	1	1	2	2	1	1	2	2	36000	1	0	1	1	2	2	5	2	2	2	1	1	0	1	1	2
904	0	80	170	27.68	3	3	73	0	58	124	2	0	76	1	0	0	0	1	35	1	1	6	1	1	2	2	3	3	3	3	2	2	10000	1	10000	2	2	2	2	4	1	1	2	0	1	0	0	2	1
905	0	60	160	23.44	3	3	78	0	102	110	1	0	68	1	0	0	0	2	37	1	1	1	2	2	2	2	2	2	3	3	4	3	9600	1	0	1	1	2	2	8	2	2	2	0	0	0	0	2	1
906	0	58	148	26.48	3	3	82	1	95	124	2	0	81	2	0	0	0	2	51	3	3	1	2	2	1	1	1	1	1	1	4	3	80000	2	0	1	1	2	2	3	1	1	2	0	0	0	0	2	1
907	0	50	133	28.27	3	3	95	1	85	148	3	1	92	3	1	2	1	2	53	3	3	1	2	2	1	1	1	1	1	1	2	2	50000	1	0	1	1	2	2	7	2	2	2	1	0	0	1	1	2
908	0	57	150	25.33	3	3	85	1	100	123	2	0	68	1	0	0	0	2	50	3	3	1	2	2	1	1	2	2	1	1	4	3	108000	3	0	1	1	2	2	8	2	2	2	0	0	0	1	1	2
909	0	74	145	35.2	3	3	115	1	107	114	1	0	61	1	0	0	0	2	80	4	6	1	2	2	1	1	1	1	1	1	1	1	9600	1	30000	3	2	4	3	7	2	2	3	1	1	0	0	2	1
910	0	75	160	29.3	3	3	91	1	112	116	1	0	69	1	0	0	0	2	38	1	1	1	2	2	1	1	3	3	1	1	4	3	170000	3	0	1	1	2	2	3	1	1	2	0	0	1	0	2	1
911	0	56	150	24.89	3	3	74	0	98	109	1	0	70	1	0	0	0	2	47	2	2	1	2	2	1	1	1	1	1	1	4	3	70000	2	0	1	1	2	2	5	2	2	2	1	1	0	0	2	1
912	0	70	160	27.34	3	3	97	1	104	135	2	0	99	3	1	1	1	1	62	4	4	1	2	2	1	1	1	1	1	1	2	2	20000	1	100000	4	2	2	2	4	1	1	2	0	0	0	0	2	1
913	0	64	145	30.44	3	3	97	1	105	100	1	0	68	1	0	0	0	2	58	3	3	1	2	2	1	1	1	2	1	1	4	3	20000	1	0	1	1	2	2	3	1	1	2	0	0	0	0	2	1
914	0	71	160	27.73	3	3	93	1	102	113	1	0	60	1	0	0	0	1	47	2	2	1	2	2	1	1	2	3	1	1	4	3	40000	1	0	1	1	2	2	7	2	2	2	1	0	0	1	1	2
915	0	54	146	25.33	3	3	95	1	98	135	2	0	78	1	0	0	0	2	49	2	2	1	2	2	1	1	1	1	1	1	1	1	10000	1	0	1	1	2	2	4	1	1	2	0	0	0	1	1	2
916	0	45	149	20.27	2	1	65	0	94	97	1	0	65	1	0	0	0	2	63	4	4	1	2	2	1	1	1	1	1	1	4	3	9600	1	0	1	1	2	2	3	1	1	2	0	0	0	0	2	1
917	0	53	165	19.47	2	1	78	0	100	142	3	1	82	2	0	1	1	2	54	3	3	1	2	2	1	1	1	1	1	1	4	3	22000	1	0	1	1	2	2	2	1	1	2	1	0	0	0	2	1
918	0	68	155	28.3	3	3	101	1	108	110	1	0	75	1	0	0	0	2	54	3	3	1	2	2	1	1	1	1	1	1	2	2	96000	2	0	1	1	2	2	12	3	3	2	0	0	0	0	2	1
919	0	55	162	20.96	2	1	72	0	89	130	2	0	87	2	0	0	0	1	59	3	3	1	2	2	1	1	1	1	1	1	4	3	96000	2	0	1	1	2	2	2	1	1	2	0	0	0	0	2	1
920	0	50	147	23.14	3	3	81	1	97	135	2	0	88	2	0	0	0	2	51	3	3	1	2	2	1	1	1	1	1	1	4	3	25000	1	0	1	1	4	3	4	1	1	3	0	1	0	0	2	1
921	0	50	153	21.36	2	1	71	0	93	162	3	1	100	3	1	2	1	2	43	2	2	1	2	2	1	1	1	1	1	1	4	3	72000	2	0	1	1	2	2	6	2	2	2	1	1	0	0	2	1
922	0	60	150	26.67	3	3	76	0	98	150	3	1	92	3	1	2	1	2	40	2	2	1	2	2	1	1	2	2	1	1	4	3	60000	2	0	1	1	2	2	8	2	2	2	1	0	0	0	2	1
923	0	68	150	30.22	3	3	94	1	100	123	2	0	82	2	0	0	0	2	60	4	4	1	2	2	1	1	1	1	1	1	4	3	100000	2	0	1	1	2	2	2	1	1	2	0	0	0	0	2	1
924	0	47	145	22.35	2	1	79	0	90	104	1	0	74	1	0	0	0	2	47	2	2	1	2	2	1	1	1	1	1	1	2	2	90000	2	60000	4	2	2	2	7	2	2	2	0	0	0	0	2	1
925	0	56	145	26.63	3	3	76	0	98	138	2	0	78	1	0	0	0	2	38	1	1	1	2	2	1	1	1	1	1	1	2	2	70000	2	120000	5	2	2	2	4	1	1	2	0	0	0	0	2	1
926	0	49	151	21.49	2	1	71	0	94	187	3	1	107	3	1	2	1	2	54	3	3	1	2	2	1	1	1	1	1	1	2	2	30000	1	0	1	1	3	3	4	1	1	4	0	1	0	0	2	1
927	0	53	155	22.06	2	1	81	1	160	113	1	0	63	1	0	0	0	2	41	2	2	1	2	2	1	1	1	2	1	1	1	1	46000	1	0	1	1	2	2	6	2	2	2	1	0	0	1	1	2
928	0	60	155	24.97	3	3	89	1	100	147	3	1	90	3	1	2	1	2	52	3	3	1	2	2	1	1	2	2	1	1	2	2	50000	1	0	1	1	2	2	6	2	2	2	0	0	0	0	2	1
929	0	55	165	20.2	2	1	80	1	94	119	1	0	87	2	0	0	0	2	52	3	3	1	2	2	1	1	1	1	1	1	2	2	70000	2	130000	5	2	2	2	4	1	1	2	0	0	0	0	2	1
930	0	53	146	24.86	3	3	80	1	94	157	3	1	93	3	1	2	1	2	53	3	3	1	2	2	1	1	1	1	1	1	1	1	9600	1	0	1	1	4	3	7	2	2	2	0	0	0	0	2	1
931	0	55	148	25.11	3	3	82	1	100	132	2	0	77	1	0	0	0	2	64	4	4	1	2	2	1	1	2	2	1	1	1	1	90000	2	0	1	1	2	2	6	2	2	2	0	0	0	0	2	1
932	0	63	145	29.96	3	3	95	1	107	124	2	0	76	1	0	0	0	2	51	3	3	1	2	2	1	1	1	1	1	1	4	3	70000	2	0	1	1	2	2	2	1	1	2	0	1	0	0	2	1
933	0	66	163	24.84	3	3	97	1	105	125	2	0	82	2	0	0	0	1	71	4	5	1	2	2	1	1	1	1	1	1	1	1	90000	2	0	1	1	2	2	2	1	1	2	0	0	0	1	1	2
934	0	64	157	25.96	3	3	89	1	107	137	2	0	94	3	1	1	1	2	53	3	3	1	2	2	1	1	2	2	1	1	1	1	80000	2	0	1	1	4	3	6	2	2	3	0	0	0	0	2	1
935	0	75	165	27.55	3	3	100	1	98	149	3	1	100	3	1	2	1	1	75	4	5	1	2	2	1	1	2	2	1	1	1	1	12000	1	0	1	1	2	2	5	2	2	2	0	0	0	1	1	2
936	0	55	140	28.06	3	3	82	1	103	138	2	0	89	2	0	0	0	2	45	2	2	1	2	2	1	1	2	2	1	1	2	2	60000	2	0	1	1	4	3	5	2	2	3	1	0	0	1	1	2
937	0	66	160	25.78	3	3	90	1	104	118	1	0	84	2	0	0	0	2	51	3	3	1	2	2	1	1	2	2	1	1	3	3	50000	1	0	1	1	2	2	6	2	2	2	0	0	0	1	1	2
938	0	55	147	25.45	3	3	80	1	97	118	1	0	75	1	0	0	0	2	45	2	2	1	2	2	1	1	2	2	1	1	2	2	20000	1	0	1	1	2	2	11	3	3	2	0	0	0	0	2	1
939	0	79	157	32.05	3	3	99	1	108	122	2	0	78	1	0	0	0	1	48	2	2	1	2	2	1	1	2	2	1	1	4	3	60000	2	0	1	1	2	2	10	3	3	2	0	0	0	0	2	1
940	0	35	145	16.65	1	2	69	0	83	113	1	0	79	1	0	0	0	1	78	4	5	1	2	2	1	1	2	2	2	2	1	1	10000	1	0	1	1	2	2	10	3	3	4	1	0	1	0	2	1
941	0	51	150	22.67	2	1	104	1	98	114	1	0	80	2	0	0	0	2	63	4	4	1	2	2	1	1	2	2	1	1	1	1	12000	1	0	1	1	2	2	4	1	1	2	0	0	0	0	2	1
942	0	58	148	26.48	3	3	90	1	97	125	2	0	84	2	0	0	0	2	82	4	6	1	2	2	1	1	2	2	1	1	1	1	86000	2	0	1	1	4	3	1	1	1	1	0	0	0	1	1	2
943	0	49	149	22.07	2	1	71	0	90	96	1	0	62	1	0	0	0	2	50	3	3	1	2	2	1	1	2	2	1	1	4	3	30000	1	0	1	1	4	3	6	2	2	3	0	0	0	1	1	2
944	0	45	145	21.4	2	1	81	1	87	122	2	0	89	2	0	0	0	2	62	4	4	1	2	2	1	1	2	2	1	1	4	3	50000	1	30000	3	2	2	2	9	2	3	2	0	0	0	0	2	1
945	0	55	146	25.8	3	3	77	0	99	151	3	1	95	3	1	2	1	2	47	2	2	1	2	2	1	1	3	3	1	2	1	1	120000	3	0	1	1	2	2	5	2	2	2	0	0	0	0	2	1
946	0	60	145	28.54	3	3	93	1	102	130	2	0	83	2	0	0	0	2	62	4	4	1	2	2	1	1	2	2	1	1	1	1	72000	2	0	1	1	2	2	2	1	1	2	0	0	0	0	2	1
947	0	44	140	22.45	2	1	81	1	90	127	2	0	84	2	0	0	0	2	53	3	3	1	2	2	1	1	2	2	1	1	2	2	30000	1	50000	3	2	2	2	2	1	1	2	0	0	0	0	2	1
948	0	51	151	22.37	2	1	76	0	91	123	2	0	73	1	0	0	0	2	30	1	1	1	2	2	3	3	3	3	3	3	2	2	30000	1	70000	4	2	2	2	10	3	3	4	1	0	0	0	2	1
949	0	62	140	31.63	3	3	164	1	103	137	2	0	98	3	1	1	1	2	52	3	3	1	2	2	1	1	2	2	1	1	4	3	60000	2	0	1	1	2	2	5	2	2	2	0	0	0	0	2	1
950	0	60	149	27.03	3	3	94	1	98	146	3	1	93	3	1	2	1	1	74	4	5	1	2	2	1	1	2	2	1	1	1	1	9600	1	0	1	1	4	3	5	2	2	3	0	0	0	0	2	1
951	0	72	158	28.84	3	3	96	1	110	120	2	0	75	1	0	0	0	1	70	4	5	1	2	2	1	1	2	2	2	1	1	1	9600	1	0	1	1	4	3	3	1	1	3	0	0	0	1	1	2
952	0	68	160	26.56	3	3	88	0	103	104	1	0	79	1	0	0	0	1	47	2	2	1	2	2	1	1	2	2	1	1	1	1	20000	1	50000	3	2	2	2	4	1	1	2	1	0	0	0	2	1
953	0	75	170	25.95	3	3	84	0	101	114	1	0	70	1	0	0	0	1	62	4	4	1	2	2	1	1	2	2	1	1	2	2	70000	2	0	1	1	2	2	7	2	2	2	0	0	0	1	1	2
954	0	59	155	24.56	3	3	91	1	105	124	2	0	69	1	0	0	0	2	65	4	4	1	2	2	1	1	2	2	1	1	1	1	12000	1	0	1	1	4	3	9	2	3	3	0	0	0	0	2	1
955	0	51	152	22.07	2	1	74	0	83	123	2	0	85	2	0	0	0	1	60	4	4	1	2	2	1	1	2	2	1	1	4	3	20000	1	0	1	1	2	2	8	2	2	2	0	0	0	1	1	2
956	0	67	151	29.38	3	3	91	1	105	109	1	0	72	1	0	0	0	2	35	1	1	1	2	2	1	1	2	2	1	1	4	3	40000	1	0	1	1	2	2	9	2	3	2	0	0	0	1	1	2
957	0	66	148	30.13	3	3	88	1	102	122	2	0	89	2	0	0	0	2	43	2	2	1	2	2	1	1	1	2	1	1	4	3	20000	1	0	1	1	2	2	2	1	1	2	0	0	0	1	1	2
958	0	58	150	25.78	3	3	78	0	96	136	2	0	87	2	0	0	0	2	43	2	2	1	2	2	1	1	2	2	1	1	2	2	70000	2	30000	3	2	2	2	3	1	1	2	0	0	0	0	2	1
959	0	54	150	24	3	3	83	1	96	149	3	1	76	1	0	1	1	2	70	4	5	1	2	2	1	1	1	1	1	1	2	2	60000	2	0	1	1	4	3	8	2	2	3	0	0	0	1	1	2
960	0	68	155	28.3	3	3	93	1	107	138	2	0	84	2	0	0	0	2	42	2	2	1	2	2	1	1	2	2	1	1	4	3	98000	2	0	1	1	2	2	7	2	2	2	0	0	0	0	2	1
961	0	55	155	22.89	2	1	82	1	97	135	2	0	77	1	0	0	0	2	56	3	3	1	2	2	1	1	1	1	1	1	4	3	55000	2	0	1	1	4	3	5	2	2	3	0	0	0	0	2	1
962	0	46	135	25.24	3	3	80	1	90	145	3	1	64	1	0	1	1	2	80	4	6	1	2	2	1	1	1	1	1	1	1	1	9600	1	0	1	1	4	3	6	2	2	3	0	0	0	0	2	1
963	0	60	149	27.03	3	3	95	1	101	107	1	0	74	1	0	0	0	2	61	4	4	1	2	2	1	1	1	1	1	1	1	1	95000	2	0	1	1	4	3	5	2	2	3	0	0	0	0	2	1
964	0	53	150	23.56	3	3	73	0	94	153	3	1	103	3	1	2	1	2	47	2	2	1	2	2	1	1	1	1	1	1	4	3	40000	1	0	1	1	2	2	6	2	2	2	0	0	0	1	1	2
965	0	49	150	21.78	2	1	70	0	94	141	3	1	83	2	0	1	1	2	50	3	3	1	1	1	1	1	1	1	1	1	4	3	60000	2	0	1	1	2	2	2	1	1	2	0	0	0	0	2	1
966	0	55	140	28.06	3	3	81	1	94	140	3	1	83	2	0	1	1	2	46	2	2	1	2	2	1	1	1	2	1	1	4	3	50000	1	0	1	1	2	2	7	2	2	2	0	0	0	0	2	1
967	0	64	148	29.22	3	3	86	1	107	124	2	0	77	1	0	0	0	2	44	2	2	1	2	2	1	1	2	2	1	1	4	3	86000	2	0	1	1	2	2	3	1	1	2	0	0	0	0	2	1
968	0	62	150	27.56	3	3	95	1	104	142	3	1	90	3	1	2	1	2	59	3	3	1	2	2	1	1	2	2	1	1	1	1	9600	1	0	1	1	4	3	3	1	1	3	0	1	0	1	1	2
969	0	79	156	32.46	3	3	101	1	120	141	3	1	76	1	0	1	1	2	45	2	2	1	2	2	1	1	2	2	1	1	4	3	98000	2	10000	2	2	2	2	3	1	1	2	0	0	0	0	2	1
970	0	59	160	23.05	3	3	70	0	100	130	2	0	84	2	0	0	0	2	47	2	2	1	2	2	1	1	2	2	1	1	2	2	100000	2	100000	4	2	2	2	7	2	2	2	0	0	0	0	2	1
971	0	52	152	22.51	2	1	76	0	94	122	2	0	81	2	0	0	0	2	44	2	2	1	2	2	1	1	2	2	1	1	1	1	120000	3	0	1	1	2	2	4	1	1	2	0	0	0	0	2	1
972	0	49	145	23.31	3	3	72	0	88	168	3	1	97	3	1	2	1	2	41	2	2	1	2	2	1	1	1	2	1	1	4	3	85000	2	0	1	1	2	2	7	2	2	2	0	0	0	0	2	1
973	0	65	150	28.89	3	3	88	1	108	123	2	0	80	2	0	0	0	2	50	3	3	1	2	2	1	1	2	2	1	1	4	3	180000	3	0	1	1	2	2	5	2	2	2	0	0	0	2	3	1
974	0	47	143	22.98	2	1	75	0	92	131	2	0	89	2	0	0	0	2	44	2	2	1	2	2	1	1	2	2	1	1	4	3	30000	1	0	1	1	2	2	3	1	1	2	0	1	1	1	1	2
975	0	64	166	23.23	3	3	89	0	100	148	3	1	88	2	0	1	1	1	53	3	3	1	2	2	1	1	1	1	1	1	4	3	80000	2	0	1	1	3	3	1	1	1	1	0	0	0	0	2	1
976	0	41	160	16.02	1	2	71	0	81	114	1	0	76	1	0	0	0	1	78	4	5	1	2	2	1	1	2	2	1	1	1	1	12000	1	0	1	1	2	2	5	2	2	2	0	0	0	1	1	2
977	0	69	160	26.95	3	3	91	1	99	111	1	0	66	1	0	0	0	1	53	3	3	1	2	2	1	1	3	2	1	1	3	3	20000	1	0	1	1	2	2	6	2	2	2	0	0	0	1	1	2
978	0	73	165	26.81	3	3	85	0	93	161	3	1	84	2	0	1	1	1	48	2	2	1	2	2	1	1	2	2	1	1	4	3	10000	1	0	1	1	2	2	4	1	1	2	0	0	0	0	2	1
979	0	48	150	21.33	2	1	74	0	92	128	2	0	83	2	0	0	0	2	73	4	5	1	2	2	1	1	1	1	1	1	1	1	70000	2	0	1	1	2	2	4	1	1	2	1	0	0	0	2	1
980	0	45	142	22.32	2	1	83	1	96	122	2	0	60	1	0	0	0	2	70	4	5	1	2	2	1	1	1	1	1	1	1	1	100000	2	0	1	1	2	2	7	2	2	3	1	1	0	1	1	2
981	0	56	160	21.88	2	1	74	0	96	96	1	0	65	1	0	0	0	2	52	3	3	1	2	2	1	1	1	1	1	1	4	3	70000	2	0	1	1	2	2	5	2	2	2	0	0	0	2	3	1
982	0	57	155	23.73	3	3	84	1	97	148	3	1	96	3	1	2	1	2	58	3	3	1	2	2	1	1	1	1	1	1	1	1	96000	2	0	1	1	4	3	5	2	2	3	0	1	0	1	1	2
983	1	48	140	24.49	3	3	75	0	93	130	2	0	72	1	0	0	0	2	46	2	2	1	2	2	1	1	2	2	1	1	4	3	25000	1	0	1	1	2	2	5	2	2	2	0	0	0	1	1	2
984	0	65	147	30.08	3	3	88	1	107	142	3	1	88	2	0	1	1	2	49	2	2	1	2	2	1	1	1	1	1	1	4	3	30000	1	0	1	1	2	2	6	2	2	2	0	1	0	1	1	2
985	0	45	143	22.01	2	1	71	0	92	120	2	0	83	2	0	0	0	2	48	2	2	1	2	2	1	1	2	2	1	1	4	3	66000	2	0	1	1	2	2	6	2	2	2	0	1	0	1	1	2
986	0	52	136	28.11	3	3	92	1	93	114	1	0	79	1	0	0	0	2	73	4	5	1	2	2	1	1	1	1	1	1	1	1	84000	2	0	1	1	2	2	3	1	1	3	0	0	0	0	2	1
987	0	58	155	24.14	3	3	72	0	97	116	1	0	63	1	0	0	0	2	35	1	1	1	2	2	1	1	3	3	1	1	2	2	60000	2	25000	3	2	2	2	4	1	1	2	0	0	0	0	2	1
988	0	73	150	32.44	3	3	99	1	108	145	3	1	80	2	0	1	1	2	54	3	3	1	2	2	1	1	3	3	1	1	4	3	10000	1	0	1	1	2	2	5	2	2	2	0	0	0	0	2	1
989	0	56	145	26.63	3	3	81	1	98	143	3	1	87	2	0	1	1	2	35	1	1	1	2	2	1	1	3	3	1	1	4	3	98000	2	0	1	1	2	2	4	1	1	2	0	1	0	0	2	1
990	0	63	145	29.96	3	3	91	1	105	118	1	0	78	1	0	0	0	2	46	2	2	1	2	2	1	1	1	1	1	1	4	3	50000	1	0	1	1	2	2	5	2	2	2	0	0	0	0	2	1
991	0	60	150	26.67	3	3	89	1	100	124	2	0	68	1	0	0	0	2	65	4	4	1	2	2	1	1	1	1	1	1	4	3	10000	1	0	1	1	2	2	4	1	1	2	0	0	0	0	2	1
992	0	58	140	29.59	3	3	93	1	100	119	1	0	93	3	1	1	1	2	48	2	2	1	2	2	1	1	1	1	1	1	4	3	200000	3	0	1	1	2	2	5	2	2	2	0	0	0	2	3	1
993	0	90	155	37.46	3	3	110	1	113	102	1	0	55	1	0	0	0	1	60	4	4	1	2	2	1	1	2	2	1	1	4	3	10000	1	0	1	1	2	2	6	2	2	2	0	0	0	0	2	1
994	0	68	150	30.22	3	3	100	1	95	126	2	0	74	1	0	0	0	1	68	4	4	1	2	2	1	1	1	1	1	1	1	1	10000	1	0	1	1	2	2	10	3	3	2	0	1	0	0	2	1
995	0	60	160	23.44	3	3	78	0	98	112	1	0	76	1	0	0	0	1	53	3	3	1	2	2	1	1	1	1	1	1	4	3	50000	1	0	1	1	2	2	5	2	2	2	0	0	0	0	2	1
996	0	47	142	23.31	3	3	75	0	90	149	3	1	87	2	0	1	1	2	57	3	3	1	2	2	4	3	1	1	1	1	4	3	72000	2	0	1	1	2	2	7	2	2	2	0	0	0	2	3	1
997	0	88	165	32.32	3	3	96	1	105	123	2	0	74	1	0	0	0	1	41	2	2	1	2	2	1	1	2	3	1	1	4	3	10000	1	0	1	1	2	2	7	2	2	2	0	0	0	0	2	1
998	0	55	155	22.89	2	1	86	1	76	137	2	0	77	1	0	0	0	2	56	3	3	1	2	2	1	1	1	1	1	1	4	3	20000	1	0	1	1	2	2	10	3	3	2	0	0	0	2	3	1
999	0	58	155	24.14	3	3	72	0	97	98	1	0	71	1	0	0	0	2	35	1	1	1	2	2	1	1	3	3	1	1	2	2	60000	2	25000	3	2	2	2	4	1	1	2	0	0	0	0	2	1
1000	0	50	155	20.81	2	1	71	0	91	122	2	0	85	2	0	0	0	1	55	3	3	1	2	2	1	1	2	2	1	1	2	2	86000	2	0	1	1	2	2	5	2	2	2	0	0	1	0	2	1
1001	0	47	152	20.34	2	1	78	0	91	145	3	1	73	1	0	1	1	2	67	4	4	1	2	2	1	1	2	2	1	1	2	2	25000	1	0	1	1	2	2	5	2	2	2	0	0	0	1	1	2
1002	0	47	152	20.34	2	1	74	0	92	104	1	0	63	1	0	0	0	2	58	3	3	1	2	2	1	1	1	1	1	1	4	3	30000	1	0	1	1	2	2	6	2	2	2	0	0	0	2	3	1
1003	0	66	165	24.24	3	3	76	0	90	114	1	0	83	2	0	0	0	1	54	3	3	1	2	2	1	1	1	1	1	1	4	3	60000	2	0	1	1	2	2	2	1	1	2	0	0	0	2	3	1
1004	0	48	145	22.83	2	1	78	0	88	108	1	0	70	1	0	0	0	2	73	4	5	1	2	2	1	1	1	1	1	1	1	1	12000	1	0	1	1	2	2	10	3	3	2	0	0	0	1	1	2
1005	0	64	150	28.44	3	3	85	1	105	138	2	0	86	2	0	0	0	2	36	1	1	1	2	2	1	1	3	3	2	2	4	3	30000	1	0	1	1	2	2	2	1	1	2	0	0	0	0	2	1
1006	0	43	150	19.11	2	1	64	0	83	150	3	1	64	1	0	1	1	1	45	2	2	1	2	2	1	1	1	1	1	1	4	3	20000	1	0	1	1	2	2	2	1	1	2	0	0	0	0	2	1
1007	0	45	150	20	2	1	79	0	91	129	2	0	84	2	0	0	0	1	48	2	2	1	2	2	1	1	2	2	1	1	2	2	10000	1	0	1	1	2	2	8	2	2	2	0	0	0	0	2	1
1008	0	62	150	27.56	3	3	94	1	102	148	3	1	92	3	1	2	1	2	34	1	1	1	2	2	5	4	3	3	3	3	1	1	115200	3	0	1	1	2	2	7	2	2	2	0	0	0	0	2	1
1009	0	56	130	33.14	3	3	102	1	114	133	2	0	89	2	0	0	0	2	67	4	4	1	2	2	1	1	1	1	1	1	2	2	30000	1	80000	4	2	2	2	10	3	3	2	1	1	0	0	2	1
1010	0	70	150	31.11	3	3	91	1	108	107	1	0	73	1	0	0	0	2	59	3	3	1	2	2	1	1	2	2	1	1	2	2	15000	1	0	1	1	2	2	7	2	2	2	0	0	0	0	2	1
1011	0	47	152	20.34	2	1	73	0	88	108	1	0	61	1	0	0	0	1	50	3	3	1	2	2	1	1	2	2	1	1	2	2	15000	1	0	1	1	2	2	7	2	2	2	0	0	0	0	2	1
1012	0	45	150	20	2	1	68	0	90	144	3	1	90	3	1	2	1	2	40	2	2	1	2	2	1	1	2	3	2	2	4	3	30000	1	0	1	1	2	2	4	1	1	2	0	0	0	0	2	1
1013	0	62	160	24.22	3	3	89	0	94	134	2	0	78	1	0	0	0	1	50	3	3	1	2	2	4	3	3	3	3	3	2	2	60000	2	20000	3	2	2	2	10	3	3	2	0	0	0	0	2	1
1014	0	61	145	29.01	3	3	95	1	100	122	2	0	78	1	0	0	0	2	71	4	5	1	2	2	1	1	1	1	1	1	1	1	100000	2	0	1	1	4	3	7	2	2	3	0	0	0	0	2	1
1015	0	69	150	30.67	3	3	98	1	108	128	2	0	80	2	0	0	0	2	40	2	2	1	2	2	1	1	2	2	1	1	2	2	30000	1	0	1	1	2	2	5	2	2	4	1	0	0	1	1	2
1016	0	51	150	22.67	2	1	79	0	95	135	2	0	99	3	1	1	1	2	55	3	3	1	2	2	1	1	2	2	1	1	4	3	80000	2	0	1	1	4	3	5	2	2	3	0	0	0	1	1	2
1017	0	53	143	25.92	3	3	76	0	98	142	3	1	68	1	0	1	1	2	38	1	1	1	2	2	1	1	1	1	1	1	4	3	40000	1	0	1	1	2	2	4	1	1	2	0	0	0	0	2	1
1018	0	68	144	32.79	3	3	91	1	107	110	1	0	79	1	0	0	0	2	42	2	2	1	2	2	1	1	3	3	1	1	3	3	50000	1	0	1	1	2	2	5	2	2	2	0	0	0	0	2	1
1019	0	73	167	26.18	3	3	97	1	105	119	1	0	70	1	0	0	0	1	43	2	2	1	2	2	1	1	1	1	1	1	4	3	100000	2	0	1	1	2	2	5	2	2	2	0	0	0	0	2	1
1020	0	49	163	18.44	1	2	75	0	92	134	2	0	92	3	1	1	1	1	57	3	3	1	2	2	1	1	1	1	1	1	4	3	100000	2	0	1	1	2	2	7	2	2	2	0	0	0	0	2	1
1021	0	53	146	24.86	3	3	84	1	94	128	2	0	85	2	0	0	0	2	65	4	4	1	2	2	1	1	1	1	1	1	4	3	15000	1	0	1	1	2	2	11	3	3	3	0	0	0	0	2	1
1022	0	64	148	29.22	3	3	97	1	102	133	2	0	79	1	0	0	0	2	68	4	4	1	2	2	1	1	2	2	2	1	1	1	180000	3	0	1	1	4	3	6	2	2	3	0	0	0	0	2	1
1023	0	60	145	28.54	3	3	92	1	101	109	1	0	82	2	0	0	0	2	64	4	4	1	2	2	1	1	1	1	1	1	4	3	9700	1	0	1	1	4	3	4	1	1	3	0	0	0	0	2	1
1024	0	44	145	20.93	2	1	66	0	87	119	1	0	79	1	0	0	0	2	52	3	3	1	2	2	1	1	2	2	1	1	4	3	10000	1	0	1	1	2	2	8	2	2	3	0	0	0	0	2	1
1025	0	47	155	19.56	2	1	68	0	93	148	3	1	81	2	0	1	1	2	43	2	2	1	2	2	1	1	2	2	1	1	2	2	50000	1	0	1	1	2	2	3	1	1	2	1	0	0	0	2	1
1026	0	50	160	19.53	2	1	71	0	85	124	2	0	81	2	0	0	0	1	58	3	3	1	2	2	1	1	1	1	1	1	4	3	36000	1	0	1	1	2	2	2	1	1	2	0	0	0	0	2	1
1027	0	49	150	21.78	2	1	68	0	89	208	3	1	114	3	1	2	1	2	43	2	2	1	2	2	1	1	2	2	1	1	4	3	100000	2	0	1	1	2	2	6	2	2	2	0	0	0	2	3	1
1028	0	54	150	24	3	3	83	1	95	103	1	0	69	1	0	0	0	2	40	2	2	1	2	2	1	1	2	2	1	1	4	3	100000	2	0	1	1	2	2	6	2	2	2	0	0	0	2	3	1
1029	0	50	140	25.51	3	3	81	1	94	142	3	1	88	2	0	1	1	2	63	4	4	1	2	2	1	1	1	1	1	1	1	1	10000	1	0	1	1	2	2	4	1	1	3	0	0	0	0	2	1
1030	0	44	145	20.93	2	1	73	0	90	124	2	0	72	1	0	0	0	2	57	3	3	1	2	2	1	1	1	1	1	1	1	1	70000	2	0	1	1	2	2	8	2	2	2	1	0	0	0	2	1
1031	0	68	155	28.3	3	3	86	1	99	122	2	0	76	1	0	0	0	2	30	1	1	1	2	2	1	1	3	3	2	2	4	3	50000	1	0	1	1	2	2	9	2	3	2	0	0	0	1	1	2
1032	0	49	145	23.31	3	3	76	0	90	135	2	0	79	1	0	0	0	2	61	4	4	1	2	2	1	1	1	1	1	1	4	3	80000	2	0	1	1	2	2	3	1	1	2	0	0	0	0	2	1
1033	0	55	147	25.45	3	3	85	1	92	128	2	0	70	1	0	0	0	2	58	3	3	1	2	2	1	1	1	1	1	1	4	3	80000	2	0	1	1	2	2	2	1	1	2	0	0	0	0	2	1
1034	0	55	140	28.06	3	3	93	1	97	173	3	1	102	3	1	2	1	2	53	3	3	1	2	2	1	1	2	2	1	1	2	2	18000	1	0	1	1	2	2	9	2	3	4	0	0	0	0	2	1
1035	0	35	142	17.36	1	2	67	0	78	132	2	0	80	2	0	0	0	2	75	4	5	1	2	2	1	1	1	1	1	1	4	3	30000	1	0	1	1	2	2	8	2	2	3	0	0	0	0	2	1
1036	0	44	156	18.08	1	2	73	0	85	112	1	0	78	1	0	0	0	1	75	4	5	1	2	2	1	1	1	1	1	1	1	1	100000	2	0	1	1	2	2	5	2	2	4	1	0	0	0	2	1
1037	0	59	160	23.05	3	3	75	0	93	140	3	1	85	2	0	1	1	1	31	1	1	1	2	2	3	3	3	3	3	3	2	2	100000	2	0	1	1	2	2	9	2	3	4	0	0	1	0	2	1
1038	0	52	150	23.11	3	3	68	0	96	118	1	0	61	1	0	0	0	2	36	1	1	1	2	2	1	1	3	3	1	1	4	3	80000	2	0	1	1	2	2	5	2	2	4	0	0	0	0	2	1
1039	0	50	135	27.43	3	3	80	1	95	119	1	0	82	2	0	0	0	2	80	4	6	1	2	2	1	1	1	1	1	1	1	1	9600	1	0	1	1	2	2	3	1	1	2	0	0	0	0	2	1
1040	0	55	160	21.48	2	1	80	0	93	138	2	0	84	2	0	0	0	1	75	4	5	1	2	2	1	1	1	1	1	1	1	1	90000	2	0	1	1	2	2	10	3	3	2	0	0	0	0	2	1
1041	0	68	158	27.24	3	3	86	1	106	115	1	0	76	1	0	0	0	2	54	3	3	1	1	1	1	1	3	3	1	1	1	1	60000	2	0	1	1	3	3	3	1	1	1	0	0	0	0	2	1
1042	0	60	165	22.04	2	1	96	1	102	132	2	0	87	2	0	0	0	1	30	1	1	1	2	2	3	3	3	3	3	3	2	2	15000	1	0	1	1	2	2	9	2	3	2	0	0	0	0	2	1
1043	0	64	162	24.39	3	3	81	0	93	138	2	0	76	1	0	0	0	1	56	3	3	1	2	2	1	1	1	1	1	1	2	2	12000	1	0	1	1	2	2	5	2	2	2	0	0	0	0	2	1
1044	0	58	155	24.14	3	3	87	1	97	148	3	1	93	3	1	2	1	2	49	2	2	1	2	2	1	1	3	3	1	2	2	2	50000	1	0	1	1	2	2	7	2	2	2	1	0	0	1	1	2
1045	0	61	150	27.11	3	3	84	1	105	123	2	0	81	2	0	0	0	2	45	2	2	1	2	2	1	1	2	2	1	1	4	3	50000	1	0	1	1	2	2	6	2	2	2	0	0	0	1	1	2
1046	0	48	150	21.33	2	1	70	0	95	114	1	0	62	1	0	0	0	2	30	1	1	1	2	2	2	2	3	3	3	3	2	2	50000	1	0	1	1	2	2	7	2	2	2	0	0	0	0	2	1
1047	0	41	140	20.92	2	1	65	0	63	125	2	0	73	1	0	0	0	1	40	2	2	1	2	2	1	1	2	2	1	1	4	3	30000	1	0	1	1	1	1	8	2	2	4	0	0	0	0	2	1
1048	0	58	150	25.78	3	3	78	0	98	171	3	1	79	1	0	1	1	2	41	2	2	1	2	2	1	1	1	2	1	1	4	3	50000	1	0	1	1	2	2	10	3	3	2	0	1	0	0	2	1
1049	0	59	150	26.22	3	3	84	1	98	120	2	0	67	1	0	0	0	2	45	2	2	1	2	2	1	1	1	1	1	1	4	3	60000	2	0	1	1	3	3	9	2	3	3	0	0	0	0	2	1
1050	0	54	155	22.48	2	1	81	1	94	150	3	1	80	2	0	1	1	2	50	3	3	1	2	2	1	1	1	1	1	1	2	2	20000	1	0	1	1	2	2	4	1	1	1	0	0	0	0	2	1
1051	0	40	160	15.63	1	2	96	1	119	114	1	0	70	1	0	0	0	2	34	1	1	1	2	2	1	1	2	2	3	2	2	2	70000	2	0	1	1	2	2	9	2	3	2	0	1	0	1	1	2
1052	0	70	172	23.66	3	3	81	0	99	128	2	0	86	2	0	0	0	1	40	2	2	1	2	2	1	1	2	2	2	2	2	2	70000	2	0	1	1	2	2	1	1	1	2	0	1	1	0	2	1
1053	0	50	150	22.22	2	1	76	0	90	193	3	1	108	3	1	2	1	2	65	4	4	1	2	2	1	1	1	1	1	1	2	2	50000	1	0	1	1	4	3	6	2	2	3	0	0	0	0	2	1
1054	0	45	150	20	2	1	71	0	90	118	1	0	77	1	0	0	0	2	60	4	4	1	2	2	1	1	1	1	1	1	1	1	60000	2	0	1	1	2	2	2	1	1	2	0	0	0	1	1	2
1055	0	63	145	29.96	3	3	88	1	100	123	2	0	85	2	0	0	0	2	59	3	3	1	2	2	1	1	1	1	1	1	2	2	50000	1	0	1	1	2	2	8	2	2	2	0	0	0	1	1	2
1056	0	45	143	22.01	2	1	80	1	85	114	1	0	65	1	0	0	0	2	61	4	4	1	2	2	1	1	1	1	1	1	2	2	50000	1	0	1	1	2	2	5	2	2	2	0	0	0	0	2	1
1057	0	68	155	28.3	3	3	83	1	97	119	1	0	74	1	0	0	0	2	46	2	2	1	2	2	1	1	1	1	1	1	4	3	15000	1	0	1	1	2	2	7	2	2	2	0	0	0	0	2	1
1058	0	49	160	19.14	2	1	68	0	86	117	1	0	83	2	0	0	0	1	69	4	4	1	2	2	1	1	1	1	1	1	1	1	12000	1	0	1	1	2	2	3	1	1	2	0	0	0	0	2	1
1059	0	58	150	25.78	3	3	81	1	103	100	1	0	72	1	0	0	0	2	31	1	1	1	2	2	1	1	2	2	1	1	4	3	70000	2	0	1	1	2	2	7	2	2	2	0	0	0	2	3	1
1060	0	46	148	21	2	1	82	1	96	96	1	0	62	1	0	0	0	2	31	1	1	1	2	2	1	1	3	3	1	1	2	2	70000	2	0	1	1	2	2	9	2	3	2	0	0	0	1	1	2
1061	0	75	160	29.3	3	3	100	1	102	106	1	0	81	2	0	0	0	1	57	3	3	1	2	2	1	1	2	1	1	1	2	2	50000	1	0	1	1	2	2	5	2	2	2	0	0	0	0	2	1
1062	0	58	150	25.78	3	3	84	1	101	112	1	0	58	1	0	0	0	2	51	3	3	1	2	2	1	1	2	2	1	1	4	3	10000	1	0	1	1	2	2	11	3	3	2	0	0	0	0	2	1
1063	0	70	156	28.76	3	3	97	1	110	128	2	0	83	2	0	0	0	2	63	4	4	1	2	2	1	1	1	1	1	1	1	1	12000	1	0	1	1	2	2	6	2	2	2	0	0	0	0	2	1
1064	0	95	155	39.54	3	3	71	0	90	126	2	0	82	2	0	0	0	1	74	4	5	1	2	2	1	1	1	1	1	1	2	2	60000	2	0	1	1	2	2	3	1	1	2	0	0	0	0	2	1
1065	0	50	148	22.83	2	1	75	0	85	117	1	0	84	2	0	0	0	2	43	2	2	1	2	2	1	1	1	1	1	1	4	3	15000	1	0	1	1	2	2	9	2	3	2	0	0	0	0	2	1
1066	0	48	140	24.49	3	3	82	1	93	167	3	1	70	1	0	1	1	2	64	4	4	1	2	2	1	1	1	1	1	1	2	2	50000	1	0	1	1	2	2	6	2	2	3	0	0	0	1	1	2
1067	0	48	140	24.49	3	3	84	1	97	158	3	1	88	2	0	1	1	2	74	4	5	1	2	2	1	1	1	1	1	1	4	3	9800	1	0	1	1	2	2	5	2	2	3	0	0	0	0	2	1
1068	0	64	152	27.7	3	3	83	1	100	124	2	0	86	2	0	0	0	2	40	2	2	1	2	2	1	1	1	1	1	1	4	3	108000	3	0	1	1	2	2	5	2	2	2	0	0	0	0	2	1
1069	0	43	150	19.11	2	1	73	0	90	128	2	0	78	1	0	0	0	2	44	2	2	1	2	2	1	1	1	1	1	1	1	1	120000	3	0	1	1	2	2	10	3	3	2	0	0	0	0	2	1
1070	0	42	147	19.44	2	1	84	1	72	108	1	0	76	1	0	0	0	2	45	2	2	1	2	2	1	1	1	1	1	1	2	2	40000	1	0	1	1	2	2	8	2	2	1	0	0	0	0	2	1
1071	0	70	155	29.14	3	3	94	1	107	129	2	0	61	1	0	0	0	2	47	2	2	1	2	2	1	1	1	1	1	1	4	3	15000	1	0	1	1	2	2	7	2	2	2	0	0	0	0	2	1
1072	0	48	150	21.33	2	1	67	0	87	124	2	0	84	2	0	0	0	2	37	1	1	1	1	1	1	1	2	2	1	1	2	2	20000	1	0	1	1	2	2	5	2	2	2	0	0	0	0	2	1
1073	0	60	145	28.54	3	3	78	0	101	126	2	0	86	2	0	0	0	2	60	4	4	1	2	2	1	1	1	1	1	1	4	3	15000	1	0	1	1	2	2	6	2	2	2	0	0	0	0	2	1
1074	0	53	145	25.21	3	3	79	0	92	98	1	0	65	1	0	0	0	2	53	3	3	1	2	2	1	1	1	1	1	1	4	3	15000	1	0	1	1	2	2	7	2	2	2	0	0	0	0	2	1
1075	0	57	150	25.33	3	3	81	1	93	119	1	0	63	1	0	0	0	2	45	2	2	1	2	2	1	1	1	1	1	1	4	3	50000	1	0	1	1	2	2	6	2	2	2	0	0	0	0	2	1
1076	0	67	175	21.88	2	1	80	0	90	127	2	0	98	3	1	1	1	1	58	3	3	1	2	2	1	1	2	2	1	1	4	3	15000	1	0	1	1	2	2	4	1	1	2	0	0	0	0	2	1
1077	0	57	140	29.08	3	3	83	1	96	105	1	0	71	1	0	0	0	2	48	2	2	1	2	2	1	1	1	1	1	1	4	3	30000	1	0	1	1	2	2	7	2	2	4	1	0	0	1	1	2
1078	0	80	155	33.3	3	3	110	1	106	114	1	0	86	2	0	0	0	2	74	4	5	1	1	1	1	1	2	2	1	1	3	3	30000	1	0	1	1	4	3	4	1	1	3	1	1	0	1	1	2
1079	0	41	140	20.92	2	1	80	1	90	109	1	0	69	1	0	0	0	2	68	4	4	1	2	2	1	1	1	1	1	1	1	1	30000	1	0	1	1	4	3	6	2	2	3	0	1	0	0	2	1
1080	0	64	150	28.44	3	3	87	1	99	136	2	0	70	1	0	0	0	2	57	3	3	1	2	2	1	1	1	1	1	1	4	3	30000	1	0	1	1	4	3	1	1	1	1	0	1	0	0	2	1
1081	0	40	142	19.84	2	1	86	1	92	129	2	0	82	2	0	0	0	2	75	4	5	1	2	2	1	1	1	1	1	1	2	2	80000	2	0	1	1	2	2	9	2	3	2	0	0	0	0	2	1
1082	0	54	160	21.09	2	1	76	0	90	133	2	0	82	2	0	0	0	1	51	3	3	1	2	2	1	1	1	1	1	1	4	3	10000	1	0	1	1	2	2	11	3	3	2	0	0	0	0	2	1
1083	0	61	165	22.41	2	1	84	0	95	130	2	0	74	1	0	0	0	1	58	3	3	1	2	2	1	1	1	1	1	1	1	1	100000	2	0	1	1	2	2	5	2	2	1	0	0	0	0	2	1
1084	0	45	159	17.8	1	2	74	0	83	121	2	0	82	2	0	0	0	2	46	2	2	1	2	2	1	1	1	1	1	1	4	3	15000	1	0	1	1	2	2	4	1	1	2	0	0	0	0	2	1
1085	0	65	150	28.89	3	3	99	1	98	124	2	0	83	2	0	0	0	1	75	4	5	1	2	2	1	1	1	1	1	1	1	1	108000	3	0	1	1	2	2	10	3	3	2	0	0	0	0	2	1
1086	0	35	145	16.65	1	2	62	0	83	131	2	0	78	1	0	0	0	2	67	4	4	1	2	2	1	1	1	1	1	1	1	1	108000	3	0	1	1	2	2	7	2	2	2	0	0	0	0	2	1
1087	0	47	150	20.89	2	1	74	0	90	140	3	1	85	2	0	1	1	2	44	2	2	1	2	2	1	1	1	1	1	1	4	3	50000	1	0	1	1	2	2	7	2	2	2	1	0	0	0	2	1
1088	0	55	150	24.44	3	3	78	0	93	111	1	0	64	1	0	0	0	2	51	3	3	1	2	2	1	1	2	2	1	2	4	3	50000	1	0	1	1	3	3	2	1	1	2	0	0	0	0	2	1
1089	0	47	150	20.89	2	1	70	0	86	107	1	0	70	1	0	0	0	1	53	3	3	1	2	2	1	1	1	1	1	1	2	2	12000	1	0	1	1	2	2	5	2	2	2	0	0	0	0	2	1
1090	0	49	149	22.07	2	1	84	1	96	125	2	0	71	1	0	0	0	2	43	2	2	1	2	2	1	1	3	3	1	1	4	3	15000	1	0	1	1	2	2	10	3	3	2	0	0	0	0	2	1
1091	0	55	154	23.19	3	3	84	1	108	115	1	0	83	2	0	0	0	2	40	2	2	1	2	2	1	1	3	3	1	1	2	2	35000	1	0	1	1	3	3	3	1	1	2	0	0	0	0	2	1
1092	0	58	150	25.78	3	3	78	0	93	107	1	0	75	1	0	0	0	2	37	1	1	1	2	2	2	2	2	3	3	2	2	2	35000	1	0	1	1	3	3	6	2	2	4	0	1	0	0	2	1
1093	0	61	161	23.53	3	3	85	0	103	131	2	0	79	1	0	0	0	1	71	4	5	1	2	2	1	1	1	1	1	1	1	1	9600	1	0	1	1	2	2	10	3	3	2	0	1	0	0	2	1
1094	0	66	146	30.96	3	3	96	1	105	135	2	0	76	1	0	0	0	2	53	3	3	1	2	2	1	1	1	2	1	1	4	3	50000	1	10000	2	2	4	3	1	1	1	1	0	0	0	0	2	1
1095	0	75	156	30.82	3	3	95	1	110	138	2	0	88	2	0	0	0	2	38	1	1	1	2	2	2	2	3	3	3	3	1	1	30000	1	100000	4	2	2	2	7	2	2	4	0	0	0	1	1	2
1096	0	51	139	26.4	3	3	99	1	96	132	2	0	89	2	0	0	0	2	79	4	5	1	2	2	1	1	1	2	1	1	2	2	100800	3	0	1	1	2	2	2	1	1	1	0	0	0	0	2	1
1097	0	50	150	22.22	2	1	70	0	90	125	2	0	68	1	0	0	0	2	63	4	4	1	2	2	1	1	1	1	1	1	4	3	98560	2	30000	3	2	4	3	5	2	2	3	0	1	0	0	2	1
1098	0	45	150	20	2	1	62	0	89	114	1	0	88	2	0	0	0	2	54	3	3	1	2	2	1	1	1	1	1	1	4	3	50000	1	0	1	1	2	2	5	2	2	2	0	0	0	0	2	1
1099	0	73	155	30.39	3	3	99	1	108	131	2	0	74	1	0	0	0	2	54	3	3	1	2	2	1	1	2	3	1	1	1	1	108000	3	0	1	1	4	3	9	2	3	3	1	0	0	1	1	2
1100	0	57	150	25.33	3	3	89	1	95	159	3	1	89	2	0	1	1	2	47	2	2	1	2	2	1	1	2	2	1	2	4	3	108000	3	100000	4	2	2	2	4	1	1	2	0	1	0	1	1	2
1101	0	43	148	19.63	2	1	74	0	87	121	2	0	84	2	0	0	0	2	65	4	4	1	2	2	1	1	1	1	1	1	2	2	80000	2	0	1	1	2	2	8	2	2	2	0	0	0	1	1	2
1102	0	56	170	19.38	2	1	74	0	91	123	2	0	60	1	0	0	0	1	40	2	2	1	2	2	1	1	2	2	1	1	4	3	50000	1	0	1	1	2	2	5	2	2	2	0	0	0	0	2	1
1103	0	54	150	24	3	3	84	1	98	112	1	0	71	1	0	0	0	2	62	4	4	1	2	2	1	1	1	1	1	1	1	1	50000	1	0	1	1	2	2	6	2	2	2	1	1	0	1	1	2
1104	0	65	160	25.39	3	3	89	0	101	163	3	1	89	2	0	1	1	1	79	4	5	1	2	2	1	1	1	3	1	1	2	2	50000	1	0	1	1	2	2	3	1	1	2	0	0	0	1	1	2
1105	0	59	155	24.56	3	3	77	0	92	122	2	0	70	1	0	0	0	1	52	3	3	1	2	2	1	1	1	1	1	1	2	2	72000	2	0	1	1	2	2	7	2	2	2	0	0	0	0	2	1
1106	0	54	149	24.32	3	3	80	1	98	116	1	0	77	1	0	0	0	2	60	4	4	3	1	1	1	1	3	3	1	1	2	2	9600	1	0	1	1	2	2	2	1	1	2	0	1	0	1	1	2
1107	0	45	160	17.58	1	2	70	0	86	109	1	0	72	1	0	0	0	1	70	4	5	3	1	1	1	1	2	2	1	1	2	2	15000	1	15000	3	2	2	2	8	2	2	2	0	0	0	1	1	2
1108	0	62	155	25.81	3	3	88	0	95	125	2	0	86	2	0	0	0	1	60	4	4	3	1	1	1	1	3	3	1	1	2	2	20000	1	0	1	1	2	2	7	2	2	2	0	0	0	0	2	1
1109	0	57	148	26.02	3	3	89	0	96	130	2	0	72	1	0	0	0	1	72	4	5	3	1	1	1	1	3	3	1	1	1	1	9600	1	0	1	1	2	2	8	2	2	3	0	1	0	1	1	2
1110	0	50	155	20.81	2	1	76	0	82	111	1	0	72	1	0	0	0	1	46	2	2	3	1	1	2	2	3	3	3	3	2	2	20000	1	0	1	1	2	2	4	1	1	2	1	1	0	0	2	1
1111	0	55	155	22.89	2	1	82	1	96	146	3	1	78	1	0	1	1	2	40	2	2	3	1	1	2	2	2	3	3	3	2	2	30000	1	50000	3	2	2	2	5	2	2	2	0	1	0	0	2	1
1112	0	57	160	22.27	2	1	87	1	100	141	3	1	89	2	0	1	1	2	71	4	5	3	1	1	1	1	2	2	1	1	1	1	30000	1	0	1	1	4	3	8	2	2	3	0	1	0	1	1	2
1113	0	46	155	19.15	2	1	78	0	88	169	3	1	99	3	1	2	1	1	67	4	4	3	1	1	1	1	2	2	1	1	1	1	40000	1	30000	3	2	2	2	5	2	2	2	1	1	0	1	1	2
1114	0	55	155	22.89	2	1	82	0	91	137	2	0	87	2	0	0	0	1	45	2	2	3	1	1	2	2	3	3	3	3	2	2	50000	1	100000	4	2	2	2	5	2	2	2	0	1	0	1	1	2
1115	0	56	145	26.63	3	3	87	1	101	138	2	0	87	2	0	0	0	2	44	2	2	3	1	1	1	1	3	3	1	1	2	2	20000	1	0	1	1	2	2	6	2	2	2	0	0	0	1	1	2
1116	0	79	167	28.33	3	3	102	1	106	96	1	0	71	1	0	0	0	1	49	2	2	3	1	1	3	3	3	3	3	3	4	3	55000	2	100000	4	2	2	2	5	2	2	2	0	0	0	1	1	2
1117	0	53	160	20.7	2	1	80	0	94	110	1	0	78	1	0	0	0	1	62	4	4	3	1	1	1	1	3	3	1	2	2	2	10000	1	0	1	1	2	2	3	1	1	2	1	1	0	0	2	1
1118	0	51	160	19.92	2	1	88	0	85	94	1	0	78	1	0	0	0	1	72	4	5	3	1	1	1	1	3	3	1	1	1	1	180000	3	0	1	1	2	2	7	2	2	2	1	1	0	1	1	2
1119	0	60	165	22.04	2	1	80	0	93	141	3	1	77	1	0	1	1	1	42	2	2	3	1	1	2	2	3	3	3	3	2	2	25000	1	25000	3	2	2	2	7	2	2	2	0	0	0	0	2	1
1120	0	68	160	26.56	3	3	99	1	105	136	2	0	87	2	0	0	0	1	42	2	2	3	1	1	2	2	3	3	3	3	2	2	50000	1	40000	3	2	1	1	9	2	3	2	1	1	0	0	2	1
1121	0	61	167	21.87	2	1	99	1	102	122	2	0	75	1	0	0	0	1	90	4	6	3	2	2	1	1	3	3	1	1	1	1	96000	2	0	1	1	2	2	2	1	1	2	0	0	0	0	2	1
1122	0	45	143	22.01	2	1	72	0	92	198	3	1	79	1	0	1	1	2	65	4	4	3	1	1	1	1	2	2	1	1	1	1	9600	1	0	1	1	2	2	2	1	1	2	0	1	0	1	1	2
1123	0	47	140	23.98	3	3	88	1	94	101	1	0	56	1	0	0	0	2	64	4	4	3	1	1	1	1	3	3	1	1	1	1	15000	1	0	1	1	4	3	3	1	1	3	1	1	0	0	2	1
1124	0	60	150	26.67	3	3	92	1	106	160	3	1	83	2	0	1	1	2	55	3	3	3	1	1	1	1	2	3	1	1	4	3	52000	2	0	1	1	2	2	4	1	1	2	0	0	0	0	2	1
1125	0	54	145	25.68	3	3	87	1	94	140	3	1	87	2	0	1	1	2	61	4	4	3	1	1	1	1	2	1	1	1	4	3	30000	1	0	1	1	2	2	4	1	1	2	1	1	0	0	2	1
1126	0	42	145	19.98	2	1	86	1	89	118	1	0	86	2	0	0	0	2	67	4	4	3	1	1	1	1	2	2	1	1	1	1	20000	1	0	1	1	4	3	2	1	1	3	1	1	0	1	1	2
1127	0	37	145	17.6	1	2	78	0	84	139	2	0	78	1	0	0	0	2	72	4	5	3	1	1	1	1	1	1	1	1	1	1	75000	2	0	1	1	4	3	4	1	1	4	1	1	0	1	1	2
1128	0	35	138	18.38	1	2	79	0	82	127	2	0	85	2	0	0	0	2	61	4	4	3	1	1	1	1	3	3	1	1	4	3	20000	1	20000	3	2	2	2	10	3	3	2	0	1	0	0	2	1
1129	0	35	140	17.86	1	2	73	0	79	137	2	0	75	1	0	0	0	2	65	4	4	3	1	1	1	1	2	2	1	1	4	3	30000	1	0	1	1	2	2	6	2	2	3	0	1	0	1	1	2
1130	0	44	147	20.36	2	1	83	1	83	149	3	1	94	3	1	2	1	2	55	3	3	3	1	1	1	1	3	3	1	1	2	2	40000	1	0	1	1	2	2	6	2	2	2	0	1	0	1	1	2
1131	0	47	150	20.89	2	1	82	1	99	120	2	0	80	2	0	0	0	2	88	4	6	3	1	1	1	1	1	1	1	1	1	1	10000	1	0	1	1	1	1	1	1	1	1	0	1	0	1	1	2
1132	0	42	155	17.48	1	2	68	0	86	120	2	0	61	1	0	0	0	2	53	3	3	3	1	1	2	2	3	3	2	2	2	2	35000	1	55000	4	2	2	2	3	1	1	2	0	1	0	1	1	2
1133	0	50	137	26.64	3	3	90	1	96	131	2	0	70	1	0	0	0	2	75	4	5	3	1	1	1	1	1	1	1	1	2	2	9600	1	0	1	1	2	2	1	1	1	1	0	1	1	1	1	2
1134	0	43	145	20.45	2	1	89	1	92	123	2	0	76	1	0	0	0	2	75	4	5	3	1	1	1	1	1	1	1	1	1	1	9600	1	0	1	1	1	1	1	1	1	1	0	0	0	0	2	1
1135	0	39	142	19.34	2	1	82	1	89	131	2	0	89	2	0	0	0	2	78	4	5	3	1	1	1	1	1	1	1	1	1	1	30000	1	0	1	1	4	3	7	2	2	3	1	0	0	0	2	1
1136	0	62	159	24.52	3	3	92	1	98	108	1	0	63	1	0	0	0	2	60	4	4	1	1	1	2	2	3	3	2	2	4	3	15000	1	0	1	1	2	2	2	1	1	2	0	0	0	1	1	2
1137	0	49	147	22.68	2	1	84	0	87	148	3	1	93	3	1	2	1	1	62	4	4	3	1	1	1	1	3	3	1	2	2	2	30000	1	60000	4	2	2	2	8	2	2	2	1	0	0	1	1	2
1138	0	64	150	28.44	3	3	71	0	77	124	2	0	73	1	0	0	0	2	46	2	2	3	1	1	5	4	3	3	3	3	2	2	200000	3	0	1	1	2	2	5	2	2	2	1	1	0	1	1	2
1139	0	60.4	165	22.19	2	1	79	0	97	176	3	1	98	3	1	2	1	1	30	1	1	2	2	2	3	3	3	3	3	3	4	3	35000	1	120000	5	2	2	2	4	1	1	2	1	0	0	0	2	1
1140	0	60.2	160	23.52	3	3	89	0	91	111	1	0	72	1	0	0	0	1	59	3	3	2	1	1	1	1	2	2	1	1	2	2	60000	2	20000	3	2	2	2	3	1	1	2	0	0	0	0	2	1
1141	0	46.1	166	16.73	1	2	73	0	93	109	1	0	58	1	0	0	0	1	75	4	5	2	2	2	1	1	1	1	1	1	1	1	12000	1	0	1	1	2	2	2	1	1	2	0	0	0	1	1	2
1142	0	53.3	155	22.19	2	1	77	0	97	193	3	1	73	1	0	1	1	2	52	3	3	2	1	1	1	1	1	1	1	1	1	1	50000	1	5000	2	2	4	3	2	1	1	3	0	0	0	1	1	2
1143	0	69.4	170	24.01	3	3	83	0	97	109	1	0	69	1	0	0	0	1	42	2	2	2	1	1	1	1	3	3	1	1	4	3	15000	1	20000	3	2	2	2	4	1	1	2	0	0	0	0	2	1
1144	0	56.6	155	23.56	3	3	76	0	96	146	3	1	95	3	1	2	1	2	34	1	1	2	2	2	2	2	3	3	3	3	2	2	30000	1	0	1	1	2	2	7	2	2	2	1	1	0	0	2	1
1145	0	55	155	22.89	2	1	81	0	97	125	2	0	72	1	0	0	0	1	65	4	4	2	2	2	1	1	2	2	2	2	1	1	9600	1	0	1	1	2	2	6	2	2	2	0	0	0	1	1	2
1146	0	75.8	155	31.55	3	3	104	1	108	141	3	1	78	1	0	1	1	2	63	4	4	2	2	2	1	1	2	2	1	1	1	1	10000	1	0	1	1	2	2	6	2	2	1	0	0	0	1	1	2
1147	1	59	155	24.56	3	3	89	0	96	134	2	0	81	2	0	0	0	1	65	4	4	2	2	2	1	1	1	1	1	1	1	1	20000	1	20000	3	2	2	2	5	2	2	2	1	0	0	1	1	2
1148	1	51	169	17.86	1	2	73	0	86	134	2	0	86	2	0	0	0	1	50	3	3	2	2	2	1	1	1	3	1	1	2	2	180000	3	0	1	1	1	1	2	1	1	3	0	0	0	0	2	1
1149	1	50	147	23.14	3	3	71	0	91	126	2	0	70	1	0	0	0	2	55	3	3	2	2	2	1	1	3	3	1	1	2	2	10000	1	0	1	1	2	2	4	1	1	1	0	0	0	0	2	1
1150	0	65	164	24.17	3	3	93	1	105	131	2	0	70	1	0	0	0	2	39	1	1	2	2	2	1	1	3	3	1	2	2	2	50000	1	0	1	1	1	1	4	1	1	2	1	1	0	0	2	1
1151	0	57	164	21.19	2	1	82	0	97	126	2	0	83	2	0	0	0	1	41	2	2	2	2	2	5	4	3	3	3	3	2	2	30000	1	5000	2	2	2	2	5	2	2	2	1	0	0	0	2	1
1152	0	55	152	23.81	3	3	86	0	96	120	2	0	79	1	0	0	0	1	69	4	4	2	1	1	1	1	2	2	1	1	2	2	20000	1	10000	2	2	2	2	3	1	1	2	1	0	0	1	1	2
1153	0	60	150	26.67	3	3	93	1	102	118	1	0	84	2	0	0	0	2	43	2	2	2	2	2	4	3	3	3	3	3	2	2	29000	1	20000	3	2	4	3	5	2	2	3	0	0	1	1	1	2
1154	0	40	152	17.31	1	2	73	0	83	91	1	0	66	1	0	0	0	1	82	4	6	2	2	2	1	1	1	1	1	1	2	2	10000	1	0	1	1	1	1	2	1	1	1	0	0	0	0	2	1
1155	0	45	155	18.73	2	1	68	0	85	161	3	1	110	3	1	2	1	1	44	2	2	2	1	1	1	1	3	3	1	1	2	2	15000	1	0	1	1	2	2	5	2	2	2	0	0	0	0	2	1
1156	0	73	167	26.18	3	3	90	1	102	125	2	0	79	1	0	0	0	1	31	1	1	5	2	2	5	4	3	3	3	3	2	2	100000	2	60000	4	2	2	2	5	2	2	2	0	0	0	0	2	1
1157	0	59	152	25.54	3	3	97	1	100	131	2	0	86	2	0	0	0	2	49	2	2	2	1	1	1	1	2	2	1	1	2	2	20000	1	20000	3	2	2	2	3	1	1	2	0	0	0	1	1	2
1158	0	52	161	20.06	2	1	76	0	86	113	1	0	59	1	0	0	0	1	36	1	1	2	1	1	3	3	3	3	3	3	2	2	30000	1	0	1	1	2	2	5	2	2	2	1	1	0	0	2	1
1159	0	70	160	27.34	3	3	82	1	111	106	1	0	75	1	0	0	0	2	31	1	1	2	1	1	1	1	3	3	1	1	4	3	75000	2	20000	3	2	2	2	3	1	1	2	0	0	0	0	2	1
1160	0	70	165	25.71	3	3	98	1	93	138	2	0	96	3	1	1	1	1	52	3	3	2	1	1	1	1	3	3	1	1	2	2	25000	1	25000	3	2	2	2	2	1	1	2	0	1	0	0	2	1
1161	0	60	150	26.67	3	3	82	1	100	112	1	0	65	1	0	0	0	2	33	1	1	2	1	1	1	1	2	2	1	1	2	2	180000	3	300000	5	2	2	2	3	1	1	2	0	0	0	0	2	1
1162	0	40	140	20.41	2	1	73	0	93	135	2	0	92	3	1	1	1	2	32	1	1	2	2	2	1	1	2	2	1	1	1	1	76000	2	0	1	1	2	2	4	1	1	2	1	0	0	0	2	1
1163	0	40	150	17.78	1	2	61	0	75	145	3	1	72	1	0	1	1	2	66	4	4	1	1	1	1	1	2	2	1	1	1	1	14400	1	0	1	1	2	2	2	1	1	2	1	0	0	0	2	1
1164	0	60	165	22.04	2	1	84	0	95	131	2	0	92	3	1	1	1	1	40	2	2	1	1	1	2	2	3	3	2	2	2	2	20000	1	0	1	1	1	1	2	1	1	4	0	0	0	0	2	1
1165	0	50	147	23.14	3	3	84	1	97	124	2	0	76	1	0	0	0	2	60	4	4	1	2	2	1	1	3	3	1	1	2	2	20000	1	0	1	1	4	3	4	1	1	3	0	1	0	1	1	2
1166	0	63.4	145	30.15	3	3	83	1	106	119	1	0	86	2	0	0	0	2	47	2	2	1	2	2	1	1	3	3	1	1	2	2	25000	1	20000	3	2	2	2	4	1	1	3	1	0	0	1	1	2
1167	0	49	159	19.38	2	1	81	0	90	111	1	0	85	2	0	0	0	1	81	4	6	1	1	1	1	1	2	2	1	1	1	1	9600	1	0	1	1	2	2	2	1	1	2	0	0	0	0	2	1
1168	0	38	132	21.81	2	1	77	0	82	118	1	0	65	1	0	0	0	2	75	4	5	1	1	1	1	1	1	1	1	1	1	1	12000	1	0	1	1	2	2	2	1	1	2	0	0	0	0	2	1
1169	0	40	155	16.65	1	2	65	0	89	121	2	0	82	2	0	0	0	2	72	4	5	1	1	1	1	1	2	2	1	1	1	1	18000	1	0	1	1	2	2	2	1	1	2	1	0	0	0	2	1
1170	0	77	152	33.33	3	3	89	1	116	127	2	0	85	2	0	0	0	2	39	1	1	1	1	1	3	3	3	3	3	3	2	2	30000	1	0	1	1	2	2	5	2	2	2	0	0	0	1	1	2
1171	0	60	165	22.04	2	1	87	0	93	108	1	0	70	1	0	0	0	1	53	3	3	1	1	1	1	1	2	2	1	1	2	2	240000	3	0	1	1	1	1	3	1	1	3	0	0	0	1	1	2
1172	0	61	167	21.87	2	1	80	0	96	106	1	0	72	1	0	0	0	1	40	2	2	1	1	1	1	1	3	3	1	1	2	2	30000	1	30000	3	2	2	2	5	2	2	2	0	1	0	1	1	2
1173	0	40	144	19.29	2	1	78	0	83	152	3	1	81	2	0	1	1	2	62	4	4	1	1	1	1	1	2	2	1	1	1	1	30000	1	30000	3	2	2	2	5	2	2	3	0	1	0	1	1	2
1174	0	48	145	22.83	2	1	77	0	94	131	2	0	84	2	0	0	0	2	61	4	4	1	1	1	1	1	2	2	1	1	1	1	120000	3	0	1	1	2	2	5	2	2	2	1	1	0	1	1	2
1175	0	40	155	16.65	1	2	64	0	90	115	1	0	77	1	0	0	0	2	79	4	5	1	2	2	1	1	1	1	1	1	1	1	15000	1	0	1	1	2	2	7	2	2	3	1	1	0	0	2	1
1176	0	58	155	24.14	3	3	82	0	94	117	1	0	73	1	0	0	0	1	66	4	4	1	1	1	1	1	2	2	1	1	1	1	12000	1	0	1	1	2	2	2	1	1	2	1	0	0	1	1	2
1177	0	59	140	30.1	3	3	96	1	109	136	2	0	77	1	0	0	0	2	59	3	3	1	1	1	1	1	3	3	1	1	4	3	15000	1	100000	4	2	2	2	6	2	2	2	1	1	0	1	1	2
1178	0	70	150	31.11	3	3	97	1	98	147	3	1	80	2	0	1	1	2	55	3	3	1	2	2	1	1	3	3	1	1	2	2	10000	1	0	1	1	4	3	13	3	3	3	0	0	0	1	1	2
1179	0	45.7	140	23.32	3	3	76	0	90	115	1	0	71	1	0	0	0	2	67	4	4	1	1	1	1	1	1	1	1	1	1	1	9600	1	0	1	1	4	3	2	1	1	3	1	1	0	0	2	1
1180	0	45	148	20.54	2	1	81	1	90	111	1	0	66	1	0	0	0	2	66	4	4	1	1	1	1	1	1	1	1	1	1	1	9600	1	0	1	1	2	2	2	1	1	2	0	0	0	1	1	2
1181	0	78	170	26.99	3	3	98	1	102	142	3	1	80	2	0	1	1	1	46	2	2	1	1	1	2	2	3	3	3	2	2	2	30000	1	30000	3	2	2	2	7	2	2	2	0	0	0	1	1	2
1182	0	50	145	23.78	3	3	89	1	96	159	3	1	104	3	1	2	1	2	75	4	5	1	1	1	1	1	1	2	1	1	1	1	18000	1	0	1	1	2	2	3	1	1	2	0	0	0	1	1	2
1183	0	63	148	28.76	3	3	94	1	102	119	1	0	73	1	0	0	0	2	60	4	4	1	2	2	1	1	2	2	1	1	4	3	100000	2	0	1	1	4	3	8	2	2	2	1	1	0	1	1	2
1184	0	45	155	18.73	2	1	76	0	89	137	2	0	78	1	0	0	0	1	70	4	5	1	1	1	1	1	1	1	1	1	4	3	100000	2	0	1	1	2	2	5	2	2	2	1	0	0	0	2	1
1185	0	73	167	26.18	3	3	96	1	107	168	3	1	107	3	1	2	1	1	67	4	4	1	2	2	1	1	1	1	1	1	2	2	9600	1	0	1	1	2	2	2	1	1	2	0	0	0	1	1	2
1186	0	84	159	33.23	3	3	113	1	119	106	1	0	74	1	0	0	0	1	58	3	3	1	2	2	1	1	2	2	2	2	2	2	80000	2	20000	3	2	2	2	2	1	1	2	0	0	0	1	1	2
1187	0	70	158	28.04	3	3	101	1	106	117	1	0	84	2	0	0	0	2	50	3	3	1	2	2	1	1	3	3	1	1	1	1	9600	1	20000	3	2	2	2	5	2	2	2	0	0	0	1	1	2
1188	0	62	150	27.56	3	3	93	1	96	125	2	0	82	2	0	0	0	1	52	3	3	1	2	2	1	1	3	3	1	1	2	2	15000	1	30000	3	2	2	2	9	2	3	2	0	1	0	0	2	1
1189	0	58	153	24.78	3	3	83	1	102	121	2	0	83	2	0	0	0	2	39	1	1	1	1	1	2	2	3	3	2	2	4	3	30000	1	0	1	1	2	2	4	1	1	2	0	0	0	1	1	2
1190	0	55	148	25.11	3	3	98	1	88	113	1	0	68	1	0	0	0	2	72	4	5	1	2	2	1	1	2	2	1	1	4	3	180000	3	0	1	1	2	2	5	2	2	3	0	0	0	0	2	1
1191	0	31	135	17.01	1	2	66	0	77	126	2	0	73	1	0	0	0	2	67	4	4	1	1	1	1	1	2	2	1	1	1	1	9600	1	0	1	1	1	1	1	1	1	1	0	0	0	1	1	2
1192	0	66	150	29.33	3	3	96	1	103	148	3	1	93	3	1	2	1	2	61	4	4	1	2	2	1	1	2	2	2	2	2	2	20000	1	0	1	1	2	2	2	1	1	2	0	0	0	1	1	2
1193	0	65	155	27.06	3	3	93	1	111	119	1	0	79	1	0	0	0	2	51	3	3	1	1	1	1	1	1	1	1	1	1	1	10000	1	0	1	1	2	2	4	1	1	2	1	1	0	1	1	2
1194	0	54	154	22.77	2	1	77	0	97	112	1	0	76	1	0	0	0	1	52	3	3	1	2	2	1	1	1	1	1	1	1	1	24000	1	0	1	1	2	2	3	1	1	2	0	0	0	1	1	2
1195	0	59	147	27.3	3	3	99	1	105	136	2	0	82	2	0	0	0	2	64	4	4	1	2	2	1	1	1	1	1	1	1	1	30000	1	0	1	1	2	2	3	1	1	2	0	1	0	1	1	2
1196	0	58	150	25.78	3	3	74	0	101	106	1	0	63	1	0	0	0	2	42	2	2	1	1	1	2	2	3	3	3	3	4	3	20000	1	0	1	1	2	2	4	1	1	2	0	0	0	1	1	2
1197	0	52	150	23.11	3	3	75	0	98	110	1	0	64	1	0	0	0	2	47	2	2	1	1	1	1	1	3	3	1	1	4	3	78000	2	0	1	1	2	2	5	2	2	2	0	0	0	1	1	2
1198	0	41	142	20.33	2	1	76	0	90	113	1	0	63	1	0	0	0	2	52	3	3	1	1	1	1	1	1	1	1	1	4	3	9800	1	0	1	1	2	2	3	1	1	2	0	0	0	0	2	1
1199	0	52	154	21.93	2	1	73	0	87	170	3	1	90	3	1	2	1	2	42	2	2	1	1	1	1	1	3	3	2	2	4	3	40000	1	70000	4	2	2	2	4	1	1	2	0	1	0	1	1	2
1200	0	47	150	20.89	2	1	74	0	92	130	2	0	87	2	0	0	0	1	37	1	1	1	1	1	1	1	3	3	1	1	4	3	30000	1	0	1	1	1	1	5	2	2	4	0	0	0	1	1	2
1201	0	43	150	19.11	2	1	83	0	88	142	3	1	77	1	0	1	1	1	75	4	5	1	2	2	1	1	1	1	1	1	1	1	10000	1	0	1	1	2	2	4	1	1	2	0	0	0	0	2	1
1202	0	57	147	26.38	3	3	88	1	101	159	3	1	81	2	0	1	1	2	57	3	3	1	1	1	1	1	2	2	1	1	2	2	84000	2	0	1	1	2	2	7	2	2	2	0	1	0	1	1	2
1203	0	70	155	29.14	3	3	85	0	100	163	3	1	94	3	1	2	1	1	36	1	1	1	1	1	3	3	3	3	3	3	2	2	30000	1	30000	3	2	2	2	2	1	1	4	0	1	0	0	2	1
1204	0	58	157	23.53	3	3	100	1	94	123	2	0	82	2	0	0	0	2	68	4	4	1	1	1	1	1	1	1	1	1	1	1	9600	1	0	1	1	4	3	2	1	1	3	1	1	0	0	2	1
1205	0	49	145	23.31	3	3	77	0	86	153	3	1	100	3	1	2	1	2	53	3	3	1	2	2	1	1	3	3	1	1	2	2	10000	1	70000	4	2	4	3	8	2	2	3	0	1	0	1	1	2
1206	0	50	150	22.22	2	1	77	0	92	125	2	0	73	1	0	0	0	2	48	2	2	1	2	2	1	1	3	3	1	1	4	3	10000	1	0	1	1	2	2	5	2	2	2	0	0	0	1	1	2
1207	0	51	145	24.26	3	3	86	1	99	132	2	0	85	2	0	0	0	2	80	4	6	1	2	2	1	1	1	1	1	1	4	3	9800	1	0	1	1	4	3	2	1	1	3	0	0	0	0	2	1
1208	0	41	157	16.63	1	2	68	0	84	107	1	0	65	1	0	0	0	1	77	4	5	1	1	1	1	1	1	1	1	1	1	1	15000	1	0	1	1	2	2	2	1	1	2	0	0	0	0	2	1
1209	0	56	160	21.88	2	1	91	1	91	133	2	0	79	1	0	0	0	1	76	4	5	1	1	1	2	2	2	2	2	1	1	1	12000	1	0	1	1	2	2	2	1	1	2	0	0	0	0	2	1
1210	0	48	150	21.33	2	1	69	0	100	105	1	0	76	1	0	0	0	2	40	2	2	1	2	2	2	2	3	3	2	2	2	2	30000	1	30000	3	2	1	1	4	1	1	3	0	1	0	0	2	1
1211	0	83	159	32.83	3	3	108	1	121	115	1	0	76	1	0	0	0	2	41	2	2	1	2	2	1	1	3	3	1	1	2	2	30000	1	0	1	1	2	2	5	2	2	2	0	0	0	1	1	2
1212	0	62	154	26.14	3	3	97	1	110	113	1	0	76	1	0	0	0	2	50	3	3	1	2	2	1	1	3	3	1	1	4	3	36000	1	50000	3	2	2	2	7	2	2	2	1	1	0	1	1	2
1213	0	70	172	23.66	3	3	90	1	102	134	2	0	80	2	0	0	0	1	57	3	3	1	2	2	1	1	2	2	1	1	4	3	10000	1	0	1	1	2	2	6	2	2	2	0	0	0	0	2	1
1214	0	57	167	20.44	2	1	82	0	98	144	3	1	84	2	0	1	1	1	51	3	3	4	2	2	1	1	1	1	1	1	1	1	25000	1	20000	3	2	3	3	9	2	3	2	0	0	0	0	2	1
1215	0	46	155	19.15	2	1	74	0	87	121	2	0	79	1	0	0	0	2	30	1	1	1	1	1	1	1	1	1	1	1	4	3	10000	1	7500	2	2	4	3	1	1	1	2	0	0	0	0	2	1
1216	1	65	162	24.77	3	3	93	1	98	107	1	0	75	1	0	0	0	2	67	4	4	1	1	1	1	1	1	1	1	1	1	1	12000	1	0	1	1	1	1	2	1	1	2	0	0	0	1	1	2
1217	0	67	160	26.17	3	3	60	0	70	137	2	0	85	2	0	0	0	1	58	3	3	1	1	1	1	1	3	3	1	1	1	1	60000	2	0	1	1	2	2	5	2	2	2	0	0	0	0	2	1
1218	0	58	160	22.66	2	1	64	0	77	159	3	1	90	3	1	2	1	1	66	4	4	1	1	1	1	1	2	2	2	2	4	3	60000	2	0	1	1	2	2	5	2	2	3	0	0	0	1	1	2
1219	0	58	143	28.36	3	3	78	0	95	136	2	0	94	3	1	1	1	2	80	4	6	4	1	1	1	1	1	1	1	1	1	1	20000	1	0	1	1	2	2	2	1	1	4	1	0	0	1	1	2
1220	1	39	152	16.88	1	2	69	0	91	122	2	0	77	1	0	0	0	2	64	4	4	4	1	1	1	1	1	1	1	1	1	1	75000	2	0	1	1	2	2	5	2	2	2	1	0	0	1	1	2
1221	1	52	150	23.11	3	3	85	1	100	111	1	0	73	1	0	0	0	2	57	3	3	1	1	1	1	1	1	1	1	1	1	1	9600	1	35000	3	2	2	2	3	1	1	2	1	0	0	1	1	2
1222	0	60	161	23.15	3	3	92	1	101	149	3	1	95	3	1	2	1	2	35	1	1	1	2	2	1	1	1	1	1	1	1	1	30000	1	0	1	1	2	2	5	2	2	4	1	0	0	1	1	2
1223	0	64	167	22.95	2	1	86	0	98	144	3	1	90	3	1	2	1	1	35	1	1	1	2	2	1	1	1	1	1	1	1	1	120000	3	0	1	1	2	2	5	2	2	4	1	0	0	0	2	1
1224	1	52	160	20.31	2	1	69	0	96	123	2	0	86	2	0	0	0	1	60	4	4	3	2	2	1	1	1	1	1	1	1	1	50000	1	80000	4	2	2	2	5	2	2	3	0	0	0	1	1	2
1225	1	69	150	30.67	3	3	92	1	110	151	3	1	89	2	0	1	1	2	46	2	2	1	2	2	1	1	1	1	1	1	1	1	20000	1	0	1	1	2	2	2	1	1	2	0	0	1	1	1	2
1226	1	50	153	21.36	2	1	73	0	83	115	1	0	76	1	0	0	0	2	58	3	3	1	1	1	1	1	1	1	1	1	1	1	12000	1	10000	2	2	2	2	5	2	2	2	0	0	0	0	2	1
1227	0	54	167	19.36	2	1	62	0	77	130	2	0	72	1	0	0	0	1	47	2	2	1	1	1	1	1	1	1	1	1	1	1	79200	2	0	1	1	2	2	3	1	1	2	0	0	0	0	2	1
1228	0	38	144	18.33	1	2	65	0	83	130	2	0	88	2	0	0	0	2	50	3	3	4	2	2	1	1	1	1	1	1	4	3	40000	1	0	1	1	2	2	5	2	2	2	0	0	0	0	2	1
1229	0	56	165	20.57	2	1	68	0	89	132	2	0	91	3	1	1	1	1	95	4	6	1	1	1	1	1	1	1	1	1	1	1	60000	2	200000	5	2	4	3	4	1	1	2	0	0	0	1	1	2
1230	0	56	165	20.57	2	1	76	0	98	176	3	1	95	3	1	2	1	1	39	1	1	1	1	1	1	1	3	3	1	1	1	1	35000	1	0	1	1	2	2	5	2	2	2	0	0	0	0	2	1
1231	0	52	163	19.57	2	1	62	0	82	150	3	1	97	3	1	2	1	1	49	2	2	1	1	1	1	1	2	2	2	2	4	3	40000	1	0	1	1	4	3	2	1	1	3	0	0	0	1	1	2
1232	0	69	165	25.34	3	3	76	0	90	132	2	0	81	2	0	0	0	2	38	1	1	4	1	1	1	1	1	1	1	1	1	1	35000	1	0	1	1	4	3	4	1	1	2	0	0	0	1	1	2
1233	0	73	162	27.82	3	3	101	1	112	127	2	0	79	1	0	0	0	1	60	4	4	4	1	1	1	1	1	1	1	1	1	1	12000	1	0	1	1	2	2	3	1	1	3	0	0	1	1	1	2
1234	0	67	160	26.17	3	3	87	1	108	136	2	0	73	1	0	0	0	2	77	4	5	1	1	1	1	1	1	1	1	1	1	1	40000	1	0	1	1	2	2	5	2	2	3	0	0	0	1	1	2
1235	0	54	162	20.58	2	1	70	0	91	117	1	0	82	2	0	0	0	1	45	2	2	1	2	2	1	1	1	1	1	1	1	1	60000	2	30000	3	2	4	3	4	1	1	2	0	0	1	1	1	2
1236	0	55	161	21.22	2	1	80	0	92	99	1	0	62	1	0	0	0	1	49	2	2	1	2	2	1	1	1	1	1	1	1	1	108000	3	0	1	1	2	2	11	3	3	2	0	0	0	0	2	1
1237	0	59	159	23.34	3	3	84	1	102	135	2	0	92	3	1	1	1	2	54	3	3	3	2	2	1	1	1	1	1	1	1	1	30000	1	0	1	1	4	3	1	1	1	3	0	0	0	1	1	2
1238	0	56	151	24.56	3	3	80	1	103	114	1	0	71	1	0	0	0	2	65	4	4	1	2	2	1	1	1	1	1	1	1	1	100000	2	0	1	1	2	2	5	2	2	2	0	0	0	1	1	2
1239	0	51	150	22.67	2	1	80	1	98	120	2	0	82	2	0	0	0	2	60	4	4	1	2	2	1	1	1	1	1	1	1	1	9600	1	20000	3	2	4	3	3	1	1	1	0	0	1	1	1	2
1240	0	63	155	26.22	3	3	74	0	100	119	1	0	78	1	0	0	0	2	65	4	4	1	2	2	1	1	1	1	1	1	1	1	60000	2	20000	3	2	1	1	3	1	1	3	0	0	0	1	1	2
1241	0	50	150	22.22	2	1	75	0	94	130	2	0	88	2	0	0	0	2	47	2	2	4	2	2	1	1	1	1	1	1	4	3	50000	1	14000	3	2	2	2	5	2	2	2	0	0	0	1	1	2
1242	0	55	150	24.44	3	3	82	1	92	129	2	0	69	1	0	0	0	2	62	4	4	5	1	1	2	2	3	3	3	3	4	3	65000	2	0	1	1	2	2	5	2	2	2	0	1	0	0	2	1
1243	0	70	159	27.69	3	3	89	1	110	165	3	1	95	3	1	2	1	2	40	2	2	5	1	1	1	1	3	3	1	2	4	3	50000	1	0	1	1	3	3	9	2	3	2	0	0	0	1	1	2
1244	0	78	170	26.99	3	3	105	1	107	125	2	0	79	1	0	0	0	1	47	2	2	5	1	1	2	2	2	3	3	3	4	3	10000	1	30000	3	2	4	3	1	1	1	3	0	0	1	0	2	1
1245	0	60	153	25.63	3	3	83	1	95	117	1	0	60	1	0	0	0	2	45	2	2	4	1	1	2	2	3	3	3	3	4	3	30000	1	0	1	1	3	3	2	1	1	3	0	1	0	1	1	2
1246	0	68	151	29.82	3	3	110	1	106	128	2	0	85	2	0	0	0	2	60	4	4	4	2	2	1	1	2	2	1	1	4	3	10000	1	0	1	1	2	2	6	2	2	2	0	0	0	1	1	2
1247	0	46	137	24.51	3	3	80	1	91	151	3	1	85	2	0	1	1	2	70	4	5	4	1	1	1	1	3	3	1	1	1	1	10000	1	0	1	1	4	3	1	1	1	1	0	0	0	0	2	1
1248	0	59	160	23.05	3	3	83	1	97	105	1	0	76	1	0	0	0	2	59	3	3	4	1	1	1	1	2	2	1	1	2	2	20000	1	0	1	1	2	2	6	2	2	3	0	0	0	1	1	2
1249	0	60	150	26.67	3	3	84	0	94	134	2	0	89	2	0	0	0	1	61	4	4	4	1	1	1	1	2	2	1	1	4	3	20000	1	0	1	1	2	2	7	2	2	2	0	0	0	0	2	1
1250	0	73	163	27.48	3	3	92	1	102	106	1	0	74	1	0	0	0	1	59	3	3	4	1	1	2	2	3	3	3	3	2	2	30000	1	50000	3	2	3	3	1	1	1	1	1	0	0	1	1	2
1251	0	52	165	19.1	2	1	70	0	85	129	2	0	77	1	0	0	0	1	43	2	2	4	1	1	1	1	2	2	2	2	2	2	72000	2	150000	5	2	2	2	4	1	1	2	0	0	0	0	2	1
1252	0	34	145	16.17	1	2	63	0	73	123	2	0	87	2	0	0	0	2	74	4	5	4	1	1	1	1	2	2	1	1	1	1	10000	1	0	1	1	4	3	5	2	2	3	0	0	0	1	1	2
1253	0	68	149	30.63	3	3	104	1	110	147	3	1	91	3	1	2	1	2	66	4	4	4	1	1	1	1	3	3	1	1	1	1	9600	1	0	1	1	4	3	3	1	1	3	0	0	0	0	2	1
1254	0	44	135	24.14	3	3	85	1	80	124	2	0	85	2	0	0	0	2	49	2	2	4	1	1	1	1	2	2	1	1	1	1	100000	2	0	1	1	1	1	3	1	1	4	1	0	0	1	1	2
1255	0	81	155	33.71	3	3	112	1	125	129	2	0	76	1	0	0	0	2	53	3	3	4	1	1	1	1	2	2	1	1	4	3	84000	2	0	1	1	2	2	4	1	1	2	1	1	0	1	1	2
1256	0	52	165	19.1	2	1	68	0	90	149	3	1	94	3	1	2	1	1	54	3	3	4	1	1	1	1	2	2	1	1	2	2	10000	1	10000	2	2	2	2	2	1	1	2	0	0	0	0	2	1
1257	0	59	147	27.3	3	3	97	1	99	130	2	0	65	1	0	0	0	2	53	3	3	4	1	1	2	2	3	3	3	3	4	3	50000	1	0	1	1	2	2	2	1	1	2	0	0	0	1	1	2
1258	0	56	145	26.63	3	3	96	1	93	137	2	0	96	3	1	1	1	2	66	4	4	6	1	1	1	1	3	3	1	1	1	1	10000	1	0	1	1	2	2	5	2	2	2	0	1	0	1	1	2
1259	0	58	150	25.78	3	3	91	1	98	120	2	0	79	1	0	0	0	2	54	3	3	4	1	1	1	1	3	3	3	3	1	1	50000	1	0	1	1	2	2	2	1	1	2	0	0	0	1	1	2
1260	0	67	161	25	3	3	90	1	95	111	1	0	79	1	0	0	0	1	70	4	5	4	1	1	2	2	2	2	1	1	1	1	9600	1	0	1	1	2	2	4	1	1	2	0	0	0	1	1	2
1261	0	84	171	28.73	3	3	99	1	106	134	2	0	78	1	0	0	0	1	67	4	4	4	1	1	1	1	2	2	2	2	2	2	40000	1	100000	4	2	2	2	8	2	2	2	0	1	0	1	1	2
1262	0	43	151	18.86	2	1	88	1	91	96	1	0	71	1	0	0	0	2	77	4	5	4	1	1	1	1	2	2	1	1	1	1	12000	1	4	2	2	1	1	1	1	1	2	0	0	0	0	2	1
1263	0	72	152	31.16	3	3	102	1	98	111	1	0	79	1	0	0	0	2	48	2	2	4	1	1	1	1	3	3	1	1	4	3	30000	1	0	1	1	2	2	6	2	2	2	0	0	0	0	2	1
1264	0	47	150	20.89	2	1	78	0	88	125	2	0	79	1	0	0	0	2	49	2	2	4	1	1	1	1	2	2	1	1	4	3	40000	1	0	1	1	2	2	4	1	1	2	0	1	0	0	2	1
1265	0	74	163	27.85	3	3	96	1	93	131	2	0	79	1	0	0	0	1	52	3	3	4	1	1	1	1	2	2	1	1	2	2	180000	3	0	1	1	3	3	6	2	2	3	1	1	0	0	2	1
1266	0	55	155	22.89	2	1	82	1	93	128	2	0	95	3	1	1	1	2	73	4	5	4	1	1	1	1	3	3	1	1	1	1	20000	1	0	1	1	4	3	1	1	1	1	0	0	0	1	1	2
1267	0	50	148	22.83	2	1	86	1	84	132	2	0	86	2	0	0	0	2	54	3	3	4	1	1	1	1	3	3	1	1	1	1	50000	1	0	1	1	4	3	3	1	1	3	0	1	0	1	1	2
1268	0	63	149	28.38	3	3	94	1	104	148	3	1	93	3	1	2	1	2	54	3	3	4	1	1	1	1	2	2	1	1	2	2	20000	1	0	1	1	2	2	5	2	2	2	0	0	0	1	1	2
1269	0	59	163	22.21	2	1	88	0	95	100	1	0	76	1	0	0	0	1	79	4	5	4	1	1	2	2	2	2	2	2	4	3	9600	1	0	1	1	2	2	2	1	1	2	0	1	0	0	2	1
1270	0	51	140	26.02	3	3	84	1	93	122	2	0	85	2	0	0	0	2	70	4	5	4	1	1	1	1	2	2	1	1	1	1	9600	1	0	1	1	1	1	1	1	1	1	0	0	0	1	1	2
1271	0	70	150	31.11	3	3	86	1	104	157	3	1	98	3	1	2	1	2	53	3	3	4	1	1	3	3	3	3	3	3	4	3	100000	2	0	1	1	2	2	7	2	2	2	0	0	0	1	1	2
1272	0	64	147	29.62	3	3	88	1	100	117	1	0	79	1	0	0	0	2	44	2	2	4	1	1	1	1	3	3	1	1	2	2	30000	1	0	1	1	1	1	5	2	2	4	0	0	0	0	2	1
1273	0	53	148	24.2	3	3	74	0	93	118	1	0	85	2	0	0	0	2	52	3	3	4	1	1	1	1	2	2	1	1	1	1	180000	3	10000	2	2	2	2	2	1	1	1	0	0	0	1	1	2
1274	0	60	150	26.67	3	3	90	1	101	162	3	1	88	2	0	1	1	2	61	4	4	4	1	1	1	1	3	3	1	1	2	2	40000	1	0	1	1	2	2	8	2	2	2	0	0	0	0	2	1
1275	0	58	157	23.53	3	3	79	0	94	144	3	1	100	3	1	2	1	2	47	2	2	4	1	1	2	2	3	3	3	3	2	2	70000	2	50000	3	2	2	2	4	1	1	2	0	1	0	1	1	2
1276	0	58	151	25.44	3	3	84	0	92	134	2	0	71	1	0	0	0	1	64	4	4	4	1	1	1	1	2	2	1	1	2	2	18000	1	10000	2	2	2	2	8	2	2	2	0	0	0	1	1	2
1277	0	63	153	26.91	3	3	84	1	99	97	1	0	63	1	0	0	0	2	48	2	2	4	1	1	2	2	3	3	3	3	2	2	20000	1	0	1	1	2	2	4	1	1	2	1	0	0	1	1	2
1278	0	77	150	34.22	3	3	110	1	116	133	2	0	75	1	0	0	0	2	77	4	5	6	2	2	1	1	3	3	2	1	1	1	180000	3	0	1	1	2	2	2	1	1	2	0	1	0	1	1	2
1279	0	73	154	30.78	3	3	94	1	109	127	2	0	88	2	0	0	0	2	41	2	2	4	1	1	1	1	3	3	1	1	4	3	50000	1	0	1	1	2	2	3	1	1	2	0	0	0	0	2	1
1280	0	60	148	27.39	3	3	101	1	93	137	2	0	85	2	0	0	0	2	63	4	4	4	1	1	1	1	2	2	1	1	1	1	50000	1	0	1	1	2	2	3	1	1	2	0	0	0	1	1	2
1281	0	74	160	28.91	3	3	89	1	107	115	1	0	83	2	0	0	0	2	38	1	1	4	1	1	3	3	3	3	3	3	2	2	50000	1	60000	4	2	2	2	4	1	1	2	0	0	0	1	1	2
1282	0	60	161	23.15	3	3	83	0	94	137	2	0	79	1	0	0	0	1	57	3	3	4	1	1	1	1	2	2	1	1	2	2	90000	2	20000	3	2	2	2	4	1	1	2	0	0	1	1	1	2
1283	0	58	150	25.78	3	3	85	1	93	118	1	0	69	1	0	0	0	2	47	2	2	4	1	1	1	1	2	2	1	1	4	3	50000	1	20000	3	2	2	2	3	1	1	2	0	0	0	1	1	2
1284	0	67	158	26.84	3	3	89	1	103	117	1	0	82	2	0	0	0	2	49	2	2	4	1	1	1	1	2	2	1	1	2	2	90000	2	200000	5	2	2	2	4	1	1	1	0	0	0	1	1	2
1285	0	72	140	36.73	3	3	102	1	111	135	2	0	48	1	0	0	0	2	54	3	3	4	1	1	1	1	3	3	1	1	2	2	100000	2	0	1	1	2	2	7	2	2	2	0	0	0	1	1	2
1286	0	62	156	25.48	3	3	82	1	96	115	1	0	82	2	0	0	0	2	43	2	2	4	1	1	1	1	2	2	1	1	4	3	70000	2	30000	3	2	2	2	4	1	1	2	0	0	0	1	1	2
1287	0	70	161	27.01	3	3	91	1	97	106	1	0	74	1	0	0	0	1	56	3	3	4	1	1	3	3	3	3	3	3	2	2	30000	1	0	1	1	2	2	3	1	1	2	0	0	0	1	1	2
1288	0	60	155	24.97	3	3	92	1	89	119	1	0	76	1	0	0	0	1	68	4	4	6	1	1	1	1	3	3	1	1	1	1	20000	1	0	1	1	4	3	3	1	1	3	1	1	0	1	1	2
1289	0	62	155	25.81	3	3	90	1	103	112	1	0	68	1	0	0	0	2	52	3	3	4	3	2	1	1	2	2	1	1	4	3	20000	1	10000	2	2	2	2	4	1	1	2	0	0	0	0	2	1
1290	0	51	140	26.02	3	3	81	1	95	125	2	0	51	1	0	0	0	2	43	2	2	4	1	1	1	1	2	2	1	1	2	2	30000	1	20000	3	2	2	2	5	2	2	2	0	1	0	1	1	2
1291	0	71	150	31.56	3	3	90	1	106	138	2	0	86	2	0	0	0	2	34	1	1	4	1	1	3	3	3	3	3	3	2	2	30000	1	25000	3	2	2	2	6	2	2	2	0	0	0	0	2	1
1292	0	48	149	21.62	2	1	74	0	88	140	3	1	96	3	1	2	1	2	52	3	3	4	1	1	3	3	3	3	3	3	2	2	40000	1	100000	4	2	2	2	3	1	1	2	1	0	0	1	1	2
1293	0	56	154	23.61	3	3	93	1	89	110	1	0	70	1	0	0	0	2	62	4	4	4	1	1	2	2	2	2	1	1	2	2	40000	1	70000	4	2	2	2	6	2	2	2	0	1	0	1	1	2
1294	0	112	154	47.23	3	3	132	1	125	126	2	0	79	1	0	0	0	2	67	4	4	4	1	1	1	1	2	2	1	1	2	2	20000	1	10000	2	2	2	2	4	1	1	2	0	0	0	1	1	2
1295	0	56	152	24.24	3	3	77	0	93	159	3	1	87	2	0	1	1	2	40	2	2	4	1	1	1	1	2	2	1	1	2	2	30000	1	10000	2	2	2	2	7	2	2	2	0	0	0	1	1	2
1296	0	60	146	28.15	3	3	100	1	93	135	2	0	66	1	0	0	0	2	66	4	4	4	2	2	1	1	2	2	1	1	1	1	30000	1	0	1	1	4	3	6	2	2	3	0	1	0	1	1	2
1297	0	50	159	19.78	2	1	75	0	89	133	2	0	88	2	0	0	0	1	30	1	1	4	1	1	1	1	3	3	1	1	2	2	20000	1	0	1	1	2	2	4	1	1	2	0	0	0	1	1	2
1298	0	55	160	21.48	2	1	73	0	91	113	1	0	79	1	0	0	0	2	38	1	1	4	1	1	1	1	2	2	1	1	2	2	20000	1	0	1	1	2	2	4	1	1	2	0	0	0	1	1	2
1299	0	58	145	27.59	3	3	90	1	100	122	2	0	89	2	0	0	0	2	67	4	4	4	1	1	1	1	2	2	1	1	4	3	20000	1	30000	3	2	2	2	5	2	2	2	0	0	0	1	1	2
1300	0	57	155	23.73	3	3	82	0	91	135	2	0	82	2	0	0	0	1	77	4	5	4	1	1	1	1	2	2	1	1	4	3	10000	1	0	1	1	2	2	1	1	1	1	0	1	0	1	1	2
1301	0	60	145	28.54	3	3	97	1	100	108	1	0	74	1	0	0	0	2	52	3	3	4	2	2	1	1	3	3	1	1	4	3	30000	1	0	1	1	2	2	3	1	1	2	0	0	0	0	2	1
1302	0	75	157	30.43	3	3	98	1	108	133	2	0	73	1	0	0	0	2	33	1	1	4	1	1	1	1	2	2	1	1	2	2	12000	1	15000	3	2	1	1	5	2	2	1	0	0	0	1	1	2
1303	0	58	153	24.78	3	3	90	1	102	133	2	0	75	1	0	0	0	2	54	3	3	4	1	1	1	1	2	2	1	1	4	3	20000	1	0	1	1	2	2	5	2	2	2	0	0	0	0	2	1
1304	0	54	144	26.04	3	3	90	1	93	137	2	0	80	2	0	0	0	2	54	3	3	4	1	1	1	1	2	2	1	1	2	2	60000	2	0	1	1	1	1	3	1	1	3	0	0	0	1	1	2
1305	0	52	160	20.31	2	1	75	0	83	128	2	0	93	3	1	1	1	1	45	2	2	6	1	1	3	3	3	3	3	3	2	2	12000	1	40000	3	2	2	2	4	1	1	2	0	0	0	0	2	1
1306	0	57	154	24.03	3	3	84	1	94	135	2	0	54	1	0	0	0	2	60	4	4	4	2	2	1	1	3	3	1	1	2	2	30000	1	0	1	1	2	2	5	2	2	2	0	1	0	1	1	2
1307	0	58	154	24.46	3	3	78	0	94	142	3	1	91	3	1	2	1	2	48	2	2	4	1	1	1	1	2	2	1	1	1	1	40000	1	70000	4	2	2	2	2	1	1	2	0	0	0	1	1	2
1308	0	73	152	31.6	3	3	102	1	105	135	2	0	75	1	0	0	0	2	54	3	3	4	1	1	1	1	2	2	1	1	1	1	120000	3	0	1	1	2	2	5	2	2	1	0	0	0	1	1	2
1309	0	50	150	22.22	2	1	72	0	85	146	3	1	92	3	1	2	1	2	53	3	3	4	1	1	1	1	2	2	1	1	1	1	200000	3	0	1	1	2	2	3	1	1	2	0	0	0	1	1	2
1310	0	56	147	25.92	3	3	93	1	90	135	2	0	84	2	0	0	0	2	53	3	3	4	1	1	1	1	2	2	1	1	1	1	72000	2	0	1	1	1	1	2	1	1	4	0	0	0	1	1	2
1311	0	65	158	26.04	3	3	88	0	97	151	3	1	86	2	0	1	1	1	50	3	3	1	1	1	1	1	2	2	1	1	2	2	120000	3	50000	3	2	2	2	4	1	1	2	0	0	0	1	1	2
1312	0	60	148	27.39	3	3	90	1	100	136	2	0	91	3	1	1	1	2	53	3	3	4	1	1	1	1	2	2	1	1	2	2	20000	1	100000	4	2	2	2	2	1	1	2	0	0	0	0	2	1
1313	0	65	160	25.39	3	3	102	1	95	141	3	1	89	2	0	1	1	2	75	4	5	4	1	1	1	1	2	2	1	1	1	1	9600	1	0	1	1	2	2	1	1	1	2	1	0	0	0	2	1
1314	0	80	173	26.73	3	3	92	1	99	185	3	1	67	1	0	1	1	1	46	2	2	4	1	1	1	1	2	2	1	1	2	2	70000	2	0	1	1	2	2	4	1	1	2	0	0	0	1	1	2
1315	0	63	151	27.63	3	3	94	1	105	140	3	1	71	1	0	1	1	2	67	4	4	4	1	1	1	1	2	2	1	1	1	1	10000	1	0	1	1	2	2	3	1	1	2	0	0	0	1	1	2
1316	0	70	151	30.7	3	3	98	1	95	131	2	0	80	2	0	0	0	2	56	3	3	4	1	1	1	1	2	2	1	1	4	3	140000	3	0	1	1	4	3	4	1	1	3	0	0	0	1	1	2
1317	0	47	148	21.46	2	1	81	1	86	106	1	0	74	1	0	0	0	2	58	3	3	4	1	1	1	1	3	3	1	1	3	3	30000	1	0	1	1	4	3	5	2	2	3	0	1	0	0	2	1
1318	0	79	175	25.8	3	3	99	1	105	125	2	0	82	2	0	0	0	1	60	4	4	4	1	1	1	1	2	2	1	1	4	3	50000	1	0	1	1	2	2	7	2	2	1	0	0	0	1	1	2
1319	0	63	158	25.24	3	3	106	1	99	118	1	0	73	1	0	0	0	2	61	4	4	4	1	1	1	1	2	2	1	1	1	1	9600	1	0	1	1	2	2	2	1	1	3	0	0	0	1	1	2
1320	0	71	156	29.17	3	3	93	1	111	169	3	1	99	3	1	2	1	2	57	3	3	4	1	1	1	1	3	3	1	1	2	2	30000	1	0	1	1	2	2	8	2	2	2	0	0	0	1	1	2
1321	0	54	158	21.63	2	1	65	0	98	117	1	0	69	1	0	0	0	2	36	1	1	4	1	1	4	3	3	3	3	3	2	2	20000	1	0	1	1	1	1	5	2	2	4	0	0	0	1	1	2
1322	0	64	146	30.02	3	3	97	1	103	107	1	0	61	1	0	0	0	2	59	3	3	4	1	1	1	1	2	2	1	1	4	3	10000	1	0	1	1	2	2	6	2	2	2	0	0	0	0	2	1
1323	0	54	180	16.67	3	3	160	1	90	134	2	0	78	1	0	0	0	2	55	3	3	4	1	1	1	1	2	2	1	1	2	2	20000	1	40000	3	2	4	3	7	2	2	1	0	0	0	1	1	2
1324	0	45	140	22.96	2	1	84	1	85	121	2	0	92	3	1	1	1	2	62	4	4	4	1	1	1	1	2	2	1	1	4	3	30000	1	60000	4	2	3	3	4	1	1	4	0	0	0	1	1	2
1325	0	51	157	20.69	2	1	81	1	90	135	2	0	75	1	0	0	0	2	74	4	5	4	1	1	1	1	1	1	1	1	1	1	12000	1	0	1	1	2	2	4	1	1	3	0	0	0	1	1	2
1326	0	50	150	22.22	2	1	91	1	91	95	1	0	59	1	0	0	0	2	65	4	4	4	1	1	1	1	2	2	1	1	1	1	9600	1	0	1	1	4	3	1	1	1	1	1	0	0	0	2	1
1327	0	55	150	24.44	3	3	77	0	99	104	1	0	65	1	0	0	0	2	36	1	1	4	1	1	1	1	3	3	1	1	4	3	40000	1	30000	3	2	2	2	5	2	2	2	0	0	0	0	2	1
1328	0	60	155	24.97	3	3	87	1	94	108	1	0	71	1	0	0	0	2	52	3	3	4	1	1	2	2	3	3	3	3	4	3	30000	1	0	1	1	2	2	3	1	1	2	0	1	0	1	1	2
1329	0	73	169	25.56	3	3	96	1	100	149	3	1	94	3	1	2	1	1	42	2	2	4	1	1	2	2	3	3	3	3	2	2	60000	2	50000	3	2	2	2	5	2	2	2	0	1	0	0	2	1
1330	0	77	151	33.77	3	3	101	1	109	135	2	0	87	2	0	0	0	2	52	3	3	4	1	1	1	1	3	3	1	1	2	2	40000	1	0	1	1	2	2	2	1	1	1	0	0	0	1	1	2
1331	0	75	162	28.58	3	3	97	1	105	158	3	1	96	3	1	2	1	2	58	3	3	4	1	1	1	1	3	3	1	1	2	2	20000	1	0	1	1	4	3	3	1	1	3	0	0	0	0	2	1
1332	0	50	141	25.15	3	3	84	1	94	117	1	0	81	2	0	0	0	2	59	3	3	4	1	1	1	1	2	2	1	1	2	2	10000	1	0	1	1	2	2	7	2	2	2	0	0	0	1	1	2
1333	0	61	160	23.83	3	3	79	0	100	123	2	0	93	3	1	1	1	2	39	1	1	4	1	1	2	2	3	3	3	3	2	2	30000	1	0	1	1	2	2	4	1	1	2	0	0	0	1	1	2
1334	0	63	150	28	3	3	91	1	97	117	1	0	77	1	0	0	0	1	46	2	2	4	1	1	1	1	3	3	3	2	2	2	20000	1	0	1	1	2	2	5	2	2	2	0	0	0	0	2	1
1335	0	57	150	25.33	3	3	80	1	101	143	3	1	82	2	0	1	1	2	52	3	3	4	1	1	1	1	3	3	1	1	4	3	10000	1	0	1	1	2	2	2	1	1	2	0	0	0	1	1	2
1336	0	70	161	27.01	3	3	91	1	103	89	1	0	52	1	0	0	0	1	57	3	3	4	1	1	4	3	3	3	3	3	2	2	70000	2	200000	5	2	2	2	5	2	2	3	0	0	0	1	1	2
1337	0	56	157	22.72	2	1	71	0	96	111	1	0	59	1	0	0	0	2	33	1	1	4	1	1	5	4	3	3	3	3	2	2	75000	2	0	1	1	2	2	4	1	1	4	0	1	0	0	2	1
1338	0	60	145	28.54	3	3	81	1	103	145	3	1	99	3	1	2	1	2	45	2	2	4	1	1	2	2	3	3	3	3	3	3	20000	1	50000	3	2	2	2	4	1	1	2	0	0	0	1	1	2
1339	0	63	160	24.61	3	3	84	1	96	128	2	0	81	2	0	0	0	2	42	2	2	4	1	1	1	1	3	3	3	3	2	2	50000	1	250000	5	2	1	1	2	1	1	3	0	0	0	0	2	1
1340	0	62	147	28.69	3	3	92	1	98	117	1	0	78	1	0	0	0	2	73	4	5	4	1	1	1	1	2	2	1	1	2	2	35000	1	0	1	1	2	2	2	1	1	1	0	0	0	1	1	2
1341	0	56	150	24.89	3	3	89	1	96	143	3	1	89	2	0	1	1	2	39	1	1	4	1	1	1	1	3	3	1	1	2	2	10000	1	0	1	1	2	2	3	1	1	2	0	0	1	0	2	1
1342	0	65	150	28.89	3	3	96	1	98	146	3	1	100	3	1	2	1	1	54	3	3	4	1	1	1	1	3	3	1	1	2	2	10000	1	0	1	1	2	2	8	2	2	1	0	0	0	1	1	2
1343	0	59	170	20.42	2	1	87	0	90	106	1	0	65	1	0	0	0	1	64	4	4	4	1	1	2	2	3	3	2	2	4	3	20000	1	0	1	1	2	2	2	1	1	1	0	0	0	1	1	2
1344	0	48	162	18.29	1	2	75	0	85	104	1	0	62	1	0	0	0	1	79	4	5	4	1	1	1	1	2	2	1	1	1	1	12000	1	0	1	1	2	2	4	1	1	2	0	0	0	1	1	2
1345	0	57	156	23.42	3	3	85	0	90	130	2	0	71	1	0	0	0	1	55	3	3	4	1	1	4	3	3	3	3	3	2	2	25000	1	0	1	1	2	2	6	2	2	2	0	0	0	1	1	2
1346	0	57	156	23.42	3	3	85	0	91	90	1	0	64	1	0	0	0	1	76	4	5	4	1	1	1	1	3	3	1	1	2	2	108000	3	0	1	1	1	1	1	1	1	1	0	0	0	0	2	1
1347	0	57	155	23.73	3	3	80	1	94	122	2	0	71	1	0	0	0	2	50	3	3	4	1	1	1	1	2	2	1	2	3	3	30000	1	0	1	1	2	2	3	1	1	3	0	0	0	1	1	2
1348	0	70	150	31.11	3	3	101	1	108	152	3	1	69	1	0	1	1	2	48	2	2	4	1	1	1	1	3	3	1	1	2	2	100000	2	0	1	1	2	2	5	2	2	2	0	0	0	1	1	2
1349	0	57	153	24.35	3	3	80	1	98	101	1	0	58	1	0	0	0	2	32	1	1	4	1	1	1	1	2	2	1	1	2	2	30000	1	0	1	1	2	2	4	1	1	2	0	0	0	0	2	1
1350	0	44	150	19.56	2	1	66	0	94	133	2	0	88	2	0	0	0	2	42	2	2	4	1	1	2	2	3	3	3	3	2	2	200000	3	10000	2	2	2	2	3	1	1	2	0	1	0	0	2	1
1351	0	50	148	22.83	2	1	87	1	96	116	1	0	73	1	0	0	0	2	61	4	4	4	1	1	1	1	2	2	1	1	1	1	20000	1	0	1	1	4	3	3	1	1	3	1	1	0	1	1	2
1352	0	33	139	17.08	1	2	81	1	74	125	2	0	79	1	0	0	0	2	82	4	6	4	1	1	1	1	1	1	1	1	1	1	9600	1	0	1	1	4	3	6	2	2	3	0	1	0	0	2	1
1353	0	58	150	25.78	3	3	87	1	100	133	2	0	77	1	0	0	0	2	50	3	3	4	1	1	1	1	2	2	1	1	4	3	30000	1	20000	3	2	2	2	2	1	1	2	0	1	0	1	1	2
1354	0	33	149	14.86	1	2	67	0	82	134	2	0	90	3	1	1	1	2	63	4	4	4	1	1	1	1	2	2	1	1	1	1	84000	2	0	1	1	4	3	2	1	1	3	0	0	0	1	1	2
1355	0	55	145	26.16	3	3	90	1	97	137	2	0	77	1	0	0	0	2	57	3	3	4	1	1	1	1	3	3	1	1	2	2	50000	1	0	1	1	2	2	2	1	1	2	0	0	0	1	1	2
1356	0	52	154	21.93	2	1	85	1	90	133	2	0	77	1	0	0	0	2	48	2	2	4	1	1	1	1	1	1	1	1	4	3	10000	1	0	1	1	1	1	1	1	1	3	0	0	0	0	2	1
1357	0	68	163	25.59	3	3	90	1	98	131	2	0	89	2	0	0	0	1	65	4	4	4	2	2	1	1	3	3	1	2	2	2	30000	1	0	1	1	2	2	4	1	1	2	0	0	0	0	2	1
1358	0	66	160	25.78	3	3	95	1	98	122	2	0	77	1	0	0	0	1	80	4	6	6	2	2	1	1	3	3	3	1	4	3	25000	1	0	1	1	2	2	6	2	2	2	0	1	0	0	2	1
1359	0	73	155	30.39	3	3	106	1	100	128	2	0	87	2	0	0	0	2	64	4	4	4	1	1	1	1	3	3	1	1	2	2	20000	1	2	2	2	3	3	2	1	1	2	0	0	1	1	1	2
1360	0	68	160	26.56	3	3	97	1	109	140	3	1	76	1	0	1	1	2	54	3	3	4	2	2	1	1	3	3	3	3	4	3	50000	1	0	1	1	2	2	6	2	2	2	0	0	0	1	1	2
1361	0	65	160	25.39	3	3	89	0	97	127	2	0	79	1	0	0	0	1	80	4	6	4	1	1	1	1	3	3	1	1	1	1	12000	1	0	1	1	2	2	7	2	2	2	1	1	0	0	2	1
1362	0	40	150	17.78	1	2	78	0	88	130	2	0	81	2	0	0	0	2	77	4	5	4	1	1	1	1	2	2	1	1	2	2	15000	1	0	1	1	2	2	3	1	1	3	1	1	1	1	1	2
1363	0	65	152	28.13	3	3	85	1	106	123	2	0	72	1	0	0	0	2	44	2	2	4	1	1	1	1	3	3	1	1	2	2	10000	1	50000	3	2	4	3	2	1	1	3	0	0	0	1	1	2
1364	0	40	155	16.65	1	2	65	0	80	139	2	0	80	2	0	0	0	2	80	4	6	4	1	1	1	1	1	1	1	1	1	1	9600	1	0	1	1	4	3	5	2	2	3	1	1	0	0	2	1
1365	0	60	150	26.67	3	3	96	1	98	124	2	0	80	2	0	0	0	2	56	3	3	4	1	1	1	1	3	3	1	1	1	1	20000	1	20000	3	2	4	3	10	3	3	3	1	1	0	1	1	2
1366	0	51	145	24.26	3	3	96	1	93	172	3	1	81	2	0	1	1	2	70	4	5	4	1	1	1	1	3	3	1	1	1	1	10000	1	50000	3	2	4	3	5	2	2	3	0	0	0	1	1	2
1367	0	84	160	32.81	3	3	101	1	115	143	3	1	88	2	0	1	1	2	47	2	2	4	1	1	1	1	3	3	1	1	2	2	10000	1	0	1	1	2	2	5	2	2	2	0	0	0	1	1	2
1368	0	50	155	20.81	2	1	81	0	90	171	3	1	61	1	0	1	1	1	60	4	4	4	2	2	2	2	3	3	3	3	2	2	50000	1	0	1	1	2	2	3	1	1	2	1	0	0	1	1	2
1369	0	58	151	25.44	3	3	89	1	94	134	2	0	78	1	0	0	0	2	75	4	5	4	1	1	1	1	2	2	1	1	2	2	10000	1	0	1	1	4	3	2	1	1	3	1	1	0	1	1	2
1370	0	56	160	21.88	2	1	79	0	94	137	2	0	79	1	0	0	0	1	61	4	4	4	1	1	1	1	3	3	1	1	2	2	9600	1	0	1	1	4	3	1	1	1	1	0	1	0	0	2	1
1371	0	74	160	28.91	3	3	111	1	130	103	1	0	75	1	0	0	0	1	74	4	5	4	1	1	1	1	2	2	1	1	1	1	20000	1	0	1	1	2	2	7	2	2	3	0	0	0	0	2	1
1372	0	47	148	21.46	2	1	81	1	86	123	2	0	92	3	1	1	1	2	53	3	3	4	1	1	1	1	1	1	1	1	1	1	64000	2	0	1	1	2	2	4	1	1	4	0	0	0	1	1	2
1373	0	47	145	22.35	2	1	68	0	90	135	2	0	80	2	0	0	0	2	35	1	1	4	1	1	1	1	3	3	1	1	4	3	10000	1	10000	2	2	2	2	5	2	2	2	0	0	0	1	1	2
1374	0	53	145	25.21	3	3	79	0	96	139	2	0	80	2	0	0	0	2	37	1	1	4	1	1	2	2	3	3	3	3	2	2	30000	1	10000	2	2	2	2	3	1	1	2	0	0	0	1	1	2
1375	0	55	152	23.81	3	3	77	0	97	141	3	1	89	2	0	1	1	2	39	1	1	4	1	1	2	2	3	3	3	3	2	2	30000	1	20000	3	2	2	2	6	2	2	2	0	0	0	1	1	2
1376	0	62	151	27.19	3	3	100	1	98	128	2	0	80	2	0	0	0	2	51	3	3	4	1	1	1	1	3	3	1	1	3	3	30000	1	0	1	1	2	2	4	1	1	2	0	0	0	1	1	2
1377	0	70	166	25.4	3	3	96	1	96	94	1	0	59	1	0	0	0	1	58	3	3	4	1	1	1	1	3	3	1	1	3	3	30000	1	0	1	1	2	2	4	1	1	2	0	0	0	1	1	2
1378	0	40	150	17.78	1	2	86	1	88	124	2	0	79	1	0	0	0	2	108	4	6	4	1	1	1	1	2	2	1	1	1	1	30000	1	0	1	1	4	3	4	1	1	3	1	1	0	1	1	2
1379	0	65	160	25.39	3	3	86	0	99	112	1	0	65	1	0	0	0	1	60	4	4	4	1	1	1	1	3	3	1	1	2	2	20000	1	70000	4	2	2	2	4	1	1	2	0	0	0	1	1	2
1380	0	56	157	22.72	2	1	81	1	99	131	2	0	89	2	0	0	0	2	53	3	3	4	1	1	1	1	3	3	1	1	2	2	10000	1	0	1	1	2	2	3	1	1	2	0	0	0	1	1	2
1381	0	60	150	26.67	3	3	94	1	96	122	2	0	76	1	0	0	0	2	57	3	3	4	1	1	1	1	3	3	1	1	1	1	9600	1	0	1	1	2	2	8	2	2	2	0	0	0	0	2	1
1382	0	52	150	23.11	3	3	88	0	94	114	1	0	71	1	0	0	0	1	71	4	5	4	2	2	1	1	3	3	1	1	1	1	30000	1	0	1	1	2	2	5	2	2	2	0	0	0	1	1	2
1383	0	67	150	29.78	3	3	101	1	99	133	2	0	77	1	0	0	0	2	58	3	3	4	1	1	1	1	3	3	1	1	3	3	10000	1	0	1	1	2	2	5	2	2	2	0	0	0	1	1	2
1384	0	50	155	20.81	2	1	74	0	93	165	3	1	93	3	1	2	1	2	59	3	3	4	1	1	2	2	2	3	3	3	2	2	30000	1	0	1	1	2	2	5	2	2	2	0	1	0	0	2	1
1385	0	75	156	30.82	3	3	105	1	110	126	2	0	70	1	0	0	0	2	56	3	3	4	1	1	1	1	3	3	1	1	1	1	100000	2	0	1	1	2	2	10	3	3	2	0	0	0	1	1	2
1386	0	35	150	15.56	1	2	73	0	78	107	1	0	73	1	0	0	0	2	65	4	4	4	1	1	1	1	2	2	1	1	1	1	25000	1	0	1	1	4	3	4	1	1	3	0	1	0	0	2	1
1387	0	40	145	19.02	2	1	81	0	92	111	1	0	70	1	0	0	0	1	86	4	6	4	1	1	1	1	2	2	1	1	1	1	9700	1	0	1	1	2	2	5	2	2	3	0	0	0	0	2	1
1388	0	95	147	43.96	3	3	81	1	99	163	3	1	79	1	0	1	1	2	78	4	5	4	1	1	1	1	2	2	1	1	1	1	25000	1	0	1	1	4	3	4	1	1	3	0	1	0	1	1	2
1389	0	77	161	29.71	3	3	106	1	113	142	3	1	80	2	0	1	1	2	56	3	3	4	1	1	1	1	3	3	1	1	4	3	20000	1	30000	3	2	2	2	4	1	1	2	0	0	0	1	1	2
1390	0	78	161	30.09	3	3	91	1	97	135	2	0	87	2	0	0	0	1	34	1	1	4	1	1	2	2	3	3	3	2	2	2	36000	1	40000	3	2	1	1	5	2	2	4	1	0	0	1	1	2
1391	0	65	172	21.97	2	1	88	0	90	138	2	0	89	2	0	0	0	1	57	3	3	4	2	2	2	2	3	3	3	3	1	1	50000	1	0	1	1	2	2	6	2	2	2	0	0	0	0	2	1
1392	0	49	150	21.78	2	1	70	0	92	101	1	0	64	1	0	0	0	2	42	2	2	4	1	1	4	3	3	3	3	3	3	3	20000	1	0	1	1	2	2	4	1	1	2	0	0	0	1	1	2
1393	0	60	160	23.44	3	3	83	0	94	114	1	0	69	1	0	0	0	1	60	4	4	4	1	1	2	2	3	3	3	3	4	3	40000	1	200000	5	2	2	2	4	1	1	2	0	0	0	1	1	2
1394	0	71	160	27.73	3	3	103	1	101	104	1	0	79	1	0	0	0	2	54	3	3	4	1	1	1	1	2	2	1	1	1	1	20000	1	0	1	1	2	2	5	2	2	4	0	1	0	1	1	2
1395	0	55	151	24.12	3	3	88	0	92	127	2	0	77	1	0	0	0	1	38	1	1	4	1	1	1	1	3	3	1	1	4	3	20000	1	0	1	1	2	2	4	1	1	1	0	0	0	0	2	1
1396	0	70	165	25.71	3	3	97	1	107	119	1	0	70	1	0	0	0	2	47	2	2	4	1	1	1	1	3	3	1	1	2	2	20000	1	0	1	1	2	2	6	2	2	2	0	1	0	1	1	2
1397	0	54	158	21.63	2	1	74	0	95	114	1	0	83	2	0	0	0	2	33	1	1	4	1	1	2	2	3	3	3	3	2	2	20000	1	0	1	1	1	1	6	2	2	4	0	0	0	0	2	1
1398	0	75	160	29.3	3	3	101	1	108	174	3	1	102	3	1	2	1	1	46	2	2	4	1	1	2	2	3	3	3	3	2	2	100000	2	0	1	1	2	2	3	1	1	2	0	1	0	0	2	1
1399	0	58	145	27.59	3	3	92	1	92	134	2	0	65	1	0	0	0	2	57	3	3	4	1	1	2	2	3	3	2	1	1	1	20000	1	0	1	1	2	2	7	2	2	2	0	0	0	1	1	2
1400	0	60	150	26.67	3	3	82	1	102	129	2	0	70	1	0	0	0	2	38	1	1	4	3	2	4	3	3	3	3	3	2	2	50000	1	3900	2	2	1	1	7	2	2	4	0	0	0	0	2	1
1401	0	51	148	23.28	3	3	79	0	95	124	2	0	77	1	0	0	0	2	41	2	2	4	1	1	2	2	3	3	3	3	2	2	240000	3	0	1	1	2	2	2	1	1	2	0	0	0	0	2	1
1402	0	46	160	17.97	1	2	70	0	85	116	1	0	81	2	0	0	0	2	31	1	1	4	1	1	3	3	3	3	3	3	1	1	81000	2	30000	3	2	2	2	5	2	2	2	0	0	0	0	2	1
1403	0	62	166	22.5	2	1	87	0	97	143	3	1	84	2	0	1	1	1	57	3	3	4	1	1	1	1	2	2	1	1	1	1	34000	1	0	1	1	4	3	1	1	1	1	1	1	0	0	2	1
1404	0	55	145	26.16	3	3	86	1	99	131	2	0	89	2	0	0	0	2	40	2	2	4	1	1	2	2	3	3	3	3	2	2	200000	3	0	1	1	2	2	5	2	2	2	1	1	0	1	1	2
1405	0	65	147	30.08	3	3	90	1	98	111	1	0	83	2	0	0	0	2	65	4	4	2	1	1	1	1	3	3	1	1	4	3	20000	1	50000	3	2	2	2	3	1	1	2	0	0	0	0	2	1
1406	0	44	140	22.45	2	1	88	1	88	114	1	0	59	1	0	0	0	2	67	4	4	4	1	1	1	1	3	3	1	1	4	3	10500	1	10000	2	2	4	3	1	1	1	1	0	0	0	1	1	2
1407	0	65	159	25.71	3	3	84	1	106	97	1	0	63	1	0	0	0	2	35	1	1	4	1	1	4	3	3	3	3	3	1	1	200000	3	0	1	1	2	2	6	2	2	4	0	0	0	0	2	1
1408	0	76	160	29.69	3	3	98	1	109	118	1	0	80	2	0	0	0	2	47	2	2	4	1	1	1	1	3	3	1	1	2	2	10000	1	0	1	1	2	2	3	1	1	3	0	0	0	1	1	2
1409	0	43	140	21.94	2	1	70	0	85	126	2	0	82	2	0	0	0	2	71	4	5	3	1	1	1	1	2	2	1	1	2	2	10000	1	25000	3	2	2	2	8	2	2	2	0	0	0	1	1	2
1410	0	72	165	26.45	3	3	92	1	98	138	2	0	81	2	0	0	0	1	68	4	4	3	1	1	1	1	2	2	1	1	2	2	20000	1	0	1	1	2	2	6	2	2	3	0	0	0	0	2	1
1411	0	56	155	23.31	3	3	80	0	89	130	2	0	92	3	1	1	1	1	62	4	4	3	1	1	1	1	3	3	1	1	1	1	10000	1	20000	3	2	2	2	8	2	2	2	0	1	0	1	1	2
1412	0	55	147	25.45	3	3	81	1	89	126	2	0	66	1	0	0	0	2	40	2	2	3	1	1	1	1	3	3	1	1	4	3	20000	1	2000	2	2	2	2	4	1	1	2	1	1	0	0	2	1
1413	0	65	150	28.89	3	3	95	1	100	152	3	1	84	2	0	1	1	2	31	1	1	3	2	2	1	1	3	3	1	2	4	3	150000	3	0	1	1	2	2	5	2	2	2	0	0	0	0	2	1
1414	0	53	145	25.21	3	3	84	1	94	142	3	1	97	3	1	2	1	2	52	3	3	3	1	1	1	1	3	3	1	1	2	2	10000	1	15000	3	2	2	2	6	2	2	2	0	1	0	0	2	1
1415	0	57	155	23.73	3	3	86	1	94	122	2	0	72	1	0	0	0	2	43	2	2	3	1	1	2	2	3	3	3	3	2	2	20000	1	50000	3	2	2	2	8	2	2	4	0	0	0	0	2	1
1416	0	46	132	26.4	3	3	78	0	89	131	2	0	79	1	0	0	0	2	73	4	5	3	1	1	1	1	1	1	1	1	1	1	18000	1	0	1	1	2	2	3	1	1	2	0	1	0	0	2	1
1417	0	62	148	28.31	3	3	93	1	103	148	3	1	90	3	1	2	1	2	53	3	3	3	1	1	1	1	3	3	1	1	2	2	30000	1	0	1	1	2	2	7	2	2	2	0	1	0	1	1	2
1418	0	48	141	24.14	3	3	81	1	98	130	2	0	94	3	1	1	1	2	58	3	3	3	1	1	1	1	3	3	1	1	2	2	15000	1	0	1	1	2	2	8	2	2	2	0	1	0	0	2	1
1419	0	52	151	22.81	2	1	87	1	94	131	2	0	84	2	0	0	0	2	36	1	1	3	1	1	1	1	2	2	1	1	2	2	30000	1	25000	3	2	2	2	7	2	2	2	0	1	0	1	1	2
1420	0	77	160	30.08	3	3	101	1	102	161	3	1	74	1	0	1	1	1	48	2	2	3	1	1	1	1	2	2	1	1	2	2	15000	1	0	1	1	2	2	9	2	3	2	0	0	0	0	2	1
1421	0	72	140	36.73	3	3	102	1	112	124	2	0	76	1	0	0	0	2	52	3	3	3	1	1	2	2	3	3	2	2	2	2	10000	1	20000	3	2	2	2	6	2	2	2	0	0	0	0	2	1
1422	0	42	140	21.43	2	1	68	0	88	119	1	0	84	2	0	0	0	2	63	4	4	3	2	2	1	1	3	3	1	1	4	3	36000	1	0	1	1	4	3	4	1	1	3	0	1	0	0	2	1
1423	0	44	135	24.14	3	3	83	1	86	123	2	0	69	1	0	0	0	2	65	4	4	3	1	1	1	1	1	1	1	1	2	2	10000	1	0	1	1	1	1	5	2	2	3	0	0	0	0	2	1
1424	0	42	145	19.98	2	1	80	1	87	138	2	0	81	2	0	0	0	2	72	4	5	3	2	2	1	1	2	2	1	1	3	3	120000	3	2	2	2	3	3	2	1	1	2	0	0	0	0	2	1
1425	0	42	155	17.48	1	2	68	0	86	141	3	1	79	1	0	1	1	2	53	3	3	3	1	1	2	2	3	3	2	2	2	2	35000	1	55000	4	2	2	2	3	1	1	2	0	1	0	1	1	2
1426	0	50	142	24.8	3	3	74	0	94	122	2	0	83	2	0	0	0	2	40	2	2	3	1	1	2	2	3	3	1	1	2	2	100000	2	50000	3	2	2	2	5	2	2	2	0	0	0	0	2	1
1427	0	61	147	28.23	3	3	103	1	101	130	2	0	80	2	0	0	0	2	58	3	3	3	1	1	1	1	3	3	1	1	2	2	10000	1	0	1	1	2	2	5	2	2	2	1	0	1	1	1	2
1428	0	67	153	28.62	3	3	100	1	97	146	3	1	78	1	0	1	1	1	59	3	3	3	1	1	1	1	2	2	1	1	2	2	30000	1	0	1	1	2	2	5	2	2	2	0	0	0	1	1	2
1429	0	64	163	24.09	3	3	93	1	94	138	2	0	72	1	0	0	0	2	57	3	3	3	2	2	1	1	3	3	1	1	4	3	30000	1	0	1	1	3	3	4	1	1	3	0	0	0	0	2	1
1430	0	60	150	26.67	3	3	82	1	98	149	3	1	78	1	0	1	1	2	45	2	2	3	2	2	1	1	3	3	1	1	2	2	50000	1	0	1	1	2	2	2	1	1	2	0	0	0	0	2	1
1431	0	57	154	24.03	3	3	96	1	94	129	2	0	84	2	0	0	0	2	59	3	3	3	1	1	1	1	2	2	1	1	2	2	20000	1	0	1	1	2	2	10	3	3	2	1	1	0	0	2	1
1432	0	55	141	27.66	3	3	101	1	96	121	2	0	76	1	0	0	0	2	66	4	4	3	1	1	1	1	2	2	1	1	1	1	10000	1	0	1	1	2	2	2	1	1	2	0	0	0	1	1	2
1433	0	58	155	24.14	3	3	90	1	90	138	2	0	77	1	0	0	0	2	61	4	4	3	1	1	1	1	2	2	1	1	1	1	9600	1	0	1	1	2	2	7	2	2	3	1	1	0	1	1	2
1434	0	55	150	24.44	3	3	79	0	96	124	2	0	76	1	0	0	0	2	41	2	2	3	1	1	2	2	3	3	3	3	2	2	60000	2	90000	4	2	2	2	6	2	2	2	0	1	0	1	1	2
1435	0	52	157	21.1	2	1	72	0	96	173	3	1	92	3	1	2	1	2	33	1	1	3	1	1	5	4	3	3	3	3	2	2	70000	2	0	1	1	2	2	4	1	1	2	1	0	0	0	2	1
1436	0	52	149	23.42	3	3	75	0	96	152	3	1	101	3	1	2	1	2	32	1	1	3	1	1	2	2	3	3	3	3	2	2	20000	1	0	1	1	2	2	4	1	1	2	1	1	0	1	1	2
1437	0	60	155	24.97	3	3	97	1	95	101	1	0	58	1	0	0	0	2	62	4	4	3	1	1	1	1	2	2	1	1	1	1	12000	1	0	1	1	2	2	2	1	1	3	0	0	0	1	1	2
1438	0	55	160	21.48	2	1	87	1	92	136	2	0	88	2	0	0	0	2	86	4	6	3	1	1	1	1	2	2	1	1	1	1	60000	2	0	1	1	4	3	8	2	2	3	0	0	0	1	1	2
1439	0	55	132	31.57	3	3	96	1	87	100	1	0	72	1	0	0	0	2	53	3	3	3	1	1	1	1	2	2	1	1	1	1	20000	1	0	1	1	2	2	7	2	2	2	1	1	0	0	2	1
1440	0	58	160	22.66	2	1	74	0	92	119	1	0	76	1	0	0	0	1	33	1	1	3	1	1	3	3	3	3	3	3	2	2	10000	1	0	1	1	2	2	4	1	1	2	1	0	0	1	1	2
1441	0	65	150	28.89	3	3	102	1	110	103	1	0	42	1	0	0	0	2	59	3	3	3	1	1	1	1	2	2	1	1	2	2	20000	1	150000	5	2	2	2	5	2	2	2	0	0	0	0	2	1
1442	0	55	141	27.66	3	3	94	1	98	110	1	0	76	1	0	0	0	2	48	2	2	3	2	2	1	1	3	3	1	1	2	2	40000	1	20000	3	2	4	3	3	1	1	3	1	1	0	1	1	2
1443	0	54	145	25.68	3	3	95	1	98	120	2	0	83	2	0	0	0	2	73	4	5	3	1	1	1	1	1	1	1	1	1	1	30000	1	20000	3	2	2	2	8	2	2	3	0	0	0	0	2	1
1444	0	66	168	23.38	3	3	82	0	100	119	1	0	79	1	0	0	0	1	46	2	2	3	1	1	3	3	3	3	3	3	2	2	60000	2	90000	4	2	2	2	6	2	2	2	0	0	0	0	2	1
1445	0	54	149	24.32	3	3	80	1	98	152	3	1	89	2	0	1	1	2	60	4	4	3	1	1	1	1	3	3	1	1	2	2	9600	1	0	1	1	2	2	2	1	1	2	0	1	0	1	1	2
1446	0	45	160	17.58	1	2	70	0	86	118	1	0	84	2	0	0	0	1	70	4	5	3	1	1	1	1	2	2	1	1	2	2	15000	1	15000	3	2	2	2	8	2	2	2	0	0	0	1	1	2
1447	0	62	155	25.81	3	3	88	0	95	99	1	0	62	1	0	0	0	1	60	4	4	3	1	1	1	1	3	3	1	1	2	2	20000	1	0	1	1	2	2	7	2	2	2	0	0	0	0	2	1
1448	0	57	148	26.02	3	3	89	0	96	146	3	1	94	3	1	2	1	1	72	4	5	3	1	1	1	1	3	3	1	1	1	1	9600	1	0	1	1	2	2	8	2	2	3	0	1	0	1	1	2
1449	0	50	155	20.81	2	1	76	0	82	110	1	0	68	1	0	0	0	1	46	2	2	3	1	1	2	2	3	3	3	3	2	2	20000	1	0	1	1	2	2	4	1	1	2	1	1	0	0	2	1
1450	0	55	155	22.89	2	1	82	1	96	185	3	1	67	1	0	1	1	2	40	2	2	3	1	1	2	2	2	3	3	3	2	2	30000	1	50000	3	2	2	2	5	2	2	2	0	1	0	0	2	1
1451	0	57	160	22.27	2	1	87	1	100	125	2	0	73	1	0	0	0	2	71	4	5	3	1	1	1	1	2	2	1	1	1	1	30000	1	0	1	1	4	3	8	2	2	3	0	1	0	1	1	2
1452	0	46	155	19.15	2	1	78	0	88	173	3	1	92	3	1	2	1	1	67	4	4	3	1	1	1	1	2	2	1	1	1	1	40000	1	30000	3	2	2	2	5	2	2	2	1	1	0	1	1	2
1453	0	55	155	22.89	2	1	82	0	91	120	2	0	72	1	0	0	0	1	45	2	2	3	1	1	2	2	3	3	3	3	2	2	50000	1	100000	4	2	2	2	5	2	2	2	0	1	0	1	1	2
1454	0	56	145	26.63	3	3	87	1	101	152	3	1	92	3	1	2	1	2	44	2	2	3	1	1	1	1	3	3	1	1	2	2	20000	1	0	1	1	2	2	6	2	2	2	0	0	0	1	1	2
1455	0	79	167	28.33	3	3	102	1	106	102	1	0	68	1	0	0	0	1	49	2	2	3	1	1	3	3	3	3	3	3	4	3	55000	2	100000	4	2	2	2	5	2	2	2	0	0	0	1	1	2
1456	0	53	160	20.7	2	1	80	0	94	141	3	1	78	1	0	1	1	1	62	4	4	3	1	1	1	1	3	3	1	2	2	2	108000	3	0	1	1	2	2	3	1	1	2	1	1	0	0	2	1
1457	0	51	160	19.92	2	1	88	0	85	151	3	1	84	2	0	1	1	1	72	4	5	3	1	1	1	1	3	3	1	1	1	1	9600	1	0	1	1	2	2	7	2	2	2	1	1	0	1	1	2
1458	0	60	165	22.04	2	1	80	0	93	116	1	0	78	1	0	0	0	1	42	2	2	3	1	1	2	2	3	3	3	3	2	2	25000	1	25000	3	2	2	2	7	2	2	2	0	0	0	0	2	1
1459	0	68	160	26.56	3	3	99	1	105	128	2	0	83	2	0	0	0	1	42	2	2	3	1	1	2	2	3	3	3	3	2	2	50000	1	40000	3	2	1	1	9	2	3	2	1	1	0	0	2	1
1460	0	61	167	21.87	2	1	99	1	102	131	2	0	78	1	0	0	0	1	90	4	6	3	2	2	1	1	3	3	1	1	1	1	96000	2	0	1	1	2	2	2	1	1	2	0	0	0	0	2	1
1461	0	45	143	22.01	2	1	72	0	92	109	1	0	76	1	0	0	0	2	65	4	4	3	1	1	1	1	2	2	1	1	1	1	12000	1	0	1	1	2	2	2	1	1	2	0	1	0	1	1	2
1462	0	47	140	23.98	3	3	88	1	94	121	2	0	64	1	0	0	0	2	64	4	4	3	1	1	1	1	3	3	1	1	1	1	15000	1	0	1	1	4	3	3	1	1	3	1	1	0	0	2	1
1463	0	60	150	26.67	3	3	92	1	106	148	3	1	90	3	1	2	1	2	55	3	3	3	1	1	1	1	2	3	1	1	4	3	10000	1	0	1	1	2	2	4	1	1	2	0	0	0	0	2	1
1464	0	54	145	25.68	3	3	87	1	94	118	1	0	69	1	0	0	0	2	61	4	4	3	1	1	1	1	2	1	1	1	4	3	30000	1	0	1	1	2	2	4	1	1	2	1	1	0	0	2	1
1465	0	42	145	19.98	2	1	86	1	89	136	2	0	81	2	0	0	0	2	67	4	4	3	1	1	1	1	2	2	1	1	1	1	20000	1	0	1	1	4	3	2	1	1	3	1	1	0	1	1	2
1466	0	37	145	17.6	1	2	78	0	84	145	3	1	93	3	1	2	1	2	72	4	5	3	1	1	1	1	1	1	1	1	1	1	75000	2	0	1	1	4	3	4	1	1	4	1	1	0	1	1	2
1467	0	35	138	18.38	1	2	79	0	82	110	1	0	70	1	0	0	0	2	61	4	4	3	1	1	1	1	3	3	1	1	4	3	20000	1	20000	3	2	2	2	10	3	3	2	0	1	0	0	2	1
1468	0	35	140	17.86	1	2	73	0	79	131	2	0	72	1	0	0	0	2	65	4	4	3	1	1	1	1	2	2	1	1	4	3	30000	1	0	1	1	2	2	6	2	2	3	0	1	0	1	1	2
1469	0	44	147	20.36	2	1	83	1	83	115	1	0	83	2	0	0	0	2	55	3	3	3	1	1	1	1	3	3	1	1	2	2	40000	1	0	1	1	2	2	6	2	2	2	0	1	0	1	1	2
1470	0	47	150	20.89	2	1	82	1	99	148	3	1	85	2	0	1	1	2	88	4	6	3	1	1	1	1	1	1	1	1	1	1	10000	1	0	1	1	1	1	1	1	1	1	0	1	0	1	1	2
1471	0	44.1	145	20.98	2	1	70	0	91	127	2	0	84	2	0	0	0	2	39	1	1	2	2	2	1	1	3	3	1	2	2	2	50000	1	0	1	1	1	1	4	1	1	2	1	1	0	0	2	1
1472	0	48	135	26.34	3	3	88	1	95	130	2	0	80	2	0	0	0	2	81	4	6	3	1	1	1	1	2	2	1	1	1	1	20000	1	0	1	1	2	2	7	2	2	2	0	0	0	0	2	1
1473	0	47	152	20.34	2	1	84	0	91	129	2	0	87	2	0	0	0	1	77	4	5	3	1	1	1	1	3	3	1	2	1	1	40000	1	0	1	1	2	2	5	2	2	2	1	0	0	1	1	2
1474	0	70	160	27.34	3	3	102	1	110	141	3	1	87	2	0	1	1	1	66	4	4	3	1	1	1	1	3	3	1	1	3	3	40000	1	0	1	1	2	2	8	2	2	2	0	1	0	1	1	2
1475	0	60	150	26.67	3	3	95	1	94	110	1	0	74	1	0	0	0	1	64	4	4	3	1	1	1	1	3	3	1	1	2	2	30000	1	30000	3	2	2	2	10	3	3	2	0	1	0	1	1	2
1476	0	45	140	22.96	2	1	81	0	87	108	1	0	66	1	0	0	0	1	80	4	6	3	1	1	1	1	3	3	1	1	1	1	10000	1	0	1	1	2	2	5	2	2	2	0	0	0	0	2	1
1477	0	43	149	19.37	2	1	76	0	86	151	3	1	73	1	0	1	1	2	70	4	5	3	1	1	1	1	1	1	1	1	1	1	12000	1	0	1	1	2	2	2	1	1	2	0	0	0	0	2	1
1478	0	50	153	21.36	2	1	75	0	94	183	3	1	87	2	0	1	1	2	66	4	4	3	1	1	1	1	3	3	1	1	2	2	20000	1	40000	3	2	2	2	5	2	2	2	0	1	0	0	2	1
1479	0	61	153	26.06	3	3	91	1	97	109	1	0	72	1	0	0	0	2	45	2	2	3	1	1	1	1	3	3	1	1	4	3	25000	1	0	1	1	2	2	4	1	1	2	0	1	0	0	2	1
1480	0	60	165	22.04	2	1	64	0	92	127	2	0	72	1	0	0	0	1	42	2	2	3	1	1	2	2	2	2	2	2	4	3	82000	2	0	1	1	2	2	8	2	2	3	0	0	0	1	1	2
1481	0	68	145	32.34	3	3	96	1	108	123	2	0	69	1	0	0	0	2	37	1	1	3	2	2	2	2	3	3	3	3	2	2	20000	1	30000	3	2	2	2	6	2	2	2	1	1	0	0	2	1
1482	0	72	150	32	3	3	94	1	105	172	3	1	93	3	1	2	1	2	35	1	1	3	1	1	1	1	3	3	1	1	3	3	120000	3	0	1	1	2	2	3	1	1	2	0	0	0	0	2	1
1483	0	72	160	28.13	3	3	84	0	102	120	2	0	63	1	0	0	0	1	100	4	6	3	1	1	1	1	1	1	1	1	1	1	10000	1	0	1	1	2	2	5	2	2	3	0	0	0	0	2	1
1484	0	67.7	156	27.82	3	3	82	1	101	97	1	0	63	1	0	0	0	2	75	4	5	3	1	1	1	1	1	1	1	1	2	2	9600	1	0	1	1	2	2	1	1	1	1	0	1	1	1	1	2
1485	0	73	145	34.72	3	3	73	0	95	124	2	0	75	1	0	0	0	2	75	4	5	3	1	1	1	1	1	1	1	1	1	1	18000	1	0	1	1	1	1	1	1	1	1	0	0	0	0	2	1
1486	0	58.9	160	23.01	3	3	82	0	92	149	3	1	94	3	1	2	1	1	78	4	5	3	1	1	1	1	1	1	1	1	1	1	30000	1	0	1	1	4	3	7	2	2	3	1	0	0	0	2	1
1487	0	53	152	22.94	2	1	76	0	92	128	2	0	74	1	0	0	0	2	60	4	4	1	2	2	2	2	3	3	2	2	4	3	9600	1	0	1	1	2	2	2	1	1	2	0	0	0	1	1	2
1488	0	65	160	25.39	3	3	81	0	93	120	2	0	79	1	0	0	0	1	62	4	4	3	1	1	1	1	3	3	1	2	2	2	30000	1	60000	4	2	2	2	8	2	2	2	1	0	0	1	1	2
1489	0	65	159	25.71	3	3	79	0	96	107	1	0	65	1	0	0	0	1	46	2	2	3	1	1	5	4	3	3	3	3	2	2	200000	3	0	1	1	2	2	5	2	2	2	1	1	0	1	1	2
1490	0	65	161	25.08	3	3	86	0	100	121	2	0	72	1	0	0	0	1	30	1	1	2	2	2	3	3	3	3	3	3	4	3	35000	1	120000	5	2	2	2	4	1	1	2	1	0	0	0	2	1
1491	0	63	158	25.24	3	3	78	0	96	127	2	0	83	2	0	0	0	2	59	3	3	2	1	1	1	1	2	2	1	1	2	2	60000	2	20000	3	2	2	2	3	1	1	2	0	0	0	0	2	1
1492	0	61.9	150	27.51	3	3	87	0	100	99	1	0	62	1	0	0	0	1	75	4	5	2	2	2	1	1	1	1	1	1	1	1	9600	1	0	1	1	2	2	2	1	1	2	0	0	0	1	1	2
1493	0	48	155	19.98	2	1	71	0	91	143	3	1	60	1	0	1	1	2	52	3	3	2	1	1	1	1	1	1	1	1	1	1	96000	2	5000	2	2	4	3	2	1	1	3	0	0	0	1	1	2
1494	0	55	150	24.44	3	3	76	0	100	128	2	0	68	1	0	0	0	2	42	2	2	2	1	1	1	1	3	3	1	1	4	3	15000	1	20000	3	2	2	2	4	1	1	2	0	0	0	0	2	1
1495	0	59	151	25.88	3	3	80	1	96	148	3	1	105	3	1	2	1	2	34	1	1	2	2	2	2	2	3	3	3	3	2	2	30000	1	0	1	1	2	2	7	2	2	2	1	1	0	0	2	1
1496	0	58	155	24.14	3	3	82	1	86	110	1	0	73	1	0	0	0	2	65	4	4	2	2	2	1	1	2	2	2	2	1	1	9600	1	0	1	1	2	2	6	2	2	2	0	0	0	1	1	2
1497	0	56	160	21.88	2	1	68	0	98	110	1	0	78	1	0	0	0	2	63	4	4	2	2	2	1	1	2	2	1	1	1	1	12000	1	0	1	1	2	2	6	2	2	1	0	0	0	1	1	2
1498	1	56	157	22.72	2	1	86	1	92	149	3	1	83	2	0	1	1	2	65	4	4	2	2	2	1	1	1	1	1	1	1	1	20000	1	20000	3	2	2	2	5	2	2	2	1	0	0	1	1	2
1499	1	70	156	28.76	3	3	98	1	106	111	1	0	76	1	0	0	0	2	50	3	3	2	1	1	1	1	1	3	1	1	2	2	150000	3	0	1	1	1	1	2	1	1	3	0	0	0	0	2	1
1500	1	71.8	156	29.5	3	3	92	1	108	115	1	0	70	1	0	0	0	2	55	3	3	2	1	1	1	1	3	3	1	1	2	2	120000	3	0	1	1	2	2	4	1	1	1	0	0	0	0	2	1
1501	0	44.1	145	20.98	2	1	70	0	91	106	1	0	74	1	0	0	0	2	39	1	1	2	1	1	1	1	3	3	1	2	2	2	50000	1	0	1	1	1	1	4	1	1	2	1	1	0	0	2	1
1502	0	65.1	155	27.1	3	3	99	1	100	147	3	1	80	2	0	1	1	2	41	2	2	2	2	2	5	4	3	3	3	3	2	2	30000	1	5000	2	2	2	2	5	2	2	2	1	0	0	0	2	1
1503	0	63.7	149	28.69	3	3	86	1	98	116	1	0	83	2	0	0	0	2	69	4	4	2	1	1	1	1	2	2	1	1	2	2	20000	1	10000	2	2	2	2	3	1	1	2	1	0	0	1	1	2
1504	0	38.6	145	18.36	1	2	66	0	78	100	1	0	68	1	0	0	0	2	43	2	2	2	2	2	4	3	3	3	3	3	2	2	29000	1	20000	3	2	4	3	5	2	2	3	0	0	1	1	1	2
1505	0	62.2	150	27.64	3	3	77	0	98	116	1	0	77	1	0	0	0	2	82	4	6	2	2	2	1	1	1	1	1	1	2	2	9600	1	0	1	1	1	1	2	1	1	1	0	0	0	0	2	1
1506	0	51.3	145	24.4	3	3	89	1	95.5	125	2	0	95	3	1	1	1	2	44	2	2	2	1	1	1	1	3	3	1	1	2	2	15000	1	0	1	1	2	2	5	2	2	2	0	0	0	0	2	1
1507	0	62.2	148	28.4	3	3	90	1	106	128	2	0	70	1	0	0	0	2	31	1	1	5	2	2	5	4	3	3	3	3	2	2	100000	2	60000	4	2	2	2	5	2	2	2	0	0	0	0	2	1
1508	0	52.8	150	23.47	3	3	75	0	90	159	3	1	104	3	1	2	1	2	49	2	2	2	1	1	1	1	2	2	1	1	2	2	20000	1	20000	3	2	2	2	3	1	1	2	0	0	0	1	1	2
1509	0	63.5	151	27.85	3	3	71	0	101	143	3	1	79	1	0	1	1	2	36	1	1	2	1	1	3	3	3	3	3	3	2	2	30000	1	0	1	1	2	2	5	2	2	2	1	1	0	0	2	1
1510	0	78	160	30.47	3	3	91	1	101	110	1	0	71	1	0	0	0	1	31	1	1	2	1	1	1	1	3	3	1	1	4	3	180000	3	20000	3	2	2	2	3	1	1	2	0	0	0	0	2	1
1511	0	63.5	149	28.6	3	3	85	1	100	119	1	0	81	2	0	0	0	2	52	3	3	2	1	1	1	1	3	3	1	1	2	2	25000	1	25000	3	2	2	2	2	1	1	2	0	1	0	0	2	1
1512	0	78.6	149	35.4	3	3	94	1	112	114	1	0	83	2	0	0	0	2	33	1	1	2	1	1	1	1	2	2	1	1	2	2	180000	3	300000	5	2	2	2	3	1	1	2	0	0	0	0	2	1
1513	0	64.1	154	27.03	3	3	84	1	101	125	2	0	78	1	0	0	0	2	32	1	1	2	2	2	1	1	2	2	1	1	1	1	96000	2	0	1	1	2	2	4	1	1	2	1	0	0	0	2	1
1514	0	66.1	142	32.78	3	3	85	1	100	119	1	0	82	2	0	0	0	2	66	4	4	1	2	2	1	1	2	2	1	1	1	1	14400	1	0	1	1	2	2	2	1	1	2	1	0	0	0	2	1
1515	0	45	135	24.69	3	3	80	1	89	142	3	1	95	3	1	2	1	2	40	2	2	1	2	2	2	2	3	3	2	2	2	2	20000	1	0	1	1	1	1	2	1	1	4	0	0	0	0	2	1
1516	0	59.5	153	25.42	3	3	85	1	97	127	2	0	84	2	0	0	0	2	60	4	4	1	2	2	1	1	3	3	1	1	2	2	20000	1	0	1	1	4	3	4	1	1	3	0	1	0	1	1	2
1517	0	62.8	150	27.91	3	3	66	0	50	104	1	0	65	1	0	0	0	2	47	2	2	1	2	2	1	1	3	3	1	1	2	2	25000	1	20000	3	2	2	2	4	1	1	3	1	0	0	1	1	2
1518	0	59.8	142	29.66	3	3	82	1	101	99	1	0	68	1	0	0	0	2	81	4	6	1	2	2	1	1	2	2	1	1	1	1	12000	1	0	1	1	2	2	2	1	1	2	0	0	0	0	2	1
1519	0	48	151	21.05	2	1	71	0	91	108	1	0	80	2	0	0	0	2	75	4	5	1	2	2	1	1	1	1	1	1	1	1	180000	3	0	1	1	2	2	2	1	1	2	0	0	0	0	2	1
1520	0	34.7	148	15.84	1	2	65	0	75	105	1	0	77	1	0	0	0	2	72	4	5	1	2	2	1	1	2	2	1	1	1	1	18000	1	0	1	1	2	2	2	1	1	2	1	0	0	0	2	1
1521	0	56.5	154	23.82	3	3	78	0	60	142	3	1	100	3	1	2	1	2	39	1	1	1	2	2	3	3	3	3	3	3	2	2	30000	1	0	1	1	2	2	5	2	2	2	0	0	0	1	1	2
1522	0	55.2	142	27.38	3	3	89	1	94	119	1	0	76	1	0	0	0	2	53	3	3	1	2	2	1	1	2	2	1	1	4	3	240000	3	0	1	1	1	1	3	1	1	3	0	0	0	1	1	2
1523	0	52.7	150	23.42	3	3	78	0	95	130	2	0	94	3	1	1	1	2	40	2	2	1	1	1	1	1	3	3	1	1	2	2	30000	1	30000	3	2	2	2	5	2	2	2	0	1	0	1	1	2
1524	0	48.9	162	18.63	2	1	70	0	85	123	2	0	92	3	1	1	1	1	62	4	4	1	1	1	1	1	2	2	1	1	1	1	30000	1	30000	3	2	2	2	5	2	2	3	0	1	0	1	1	2
1525	0	46	155	19.15	2	1	67	0	82	175	3	1	104	3	1	2	1	1	61	4	4	1	2	2	1	1	2	2	1	1	1	1	120000	3	0	1	1	2	2	5	2	2	2	1	1	0	1	1	2
1526	0	65	155	27.06	3	3	82	1	105	122	2	0	77	1	0	0	0	2	79	4	5	1	2	2	1	1	1	1	1	1	1	1	9600	1	0	1	1	2	2	7	2	2	3	1	1	0	0	2	1
1527	0	48	148	21.91	2	1	87	1	70	144	3	1	100	3	1	2	1	2	66	4	4	1	1	1	1	1	2	2	1	1	1	1	12000	1	0	1	1	2	2	2	1	1	2	1	0	0	1	1	2
1528	0	48.9	151	21.45	2	1	68	0	70	122	2	0	89	2	0	0	0	2	59	3	3	1	1	1	1	1	3	3	1	1	4	3	15000	1	100000	4	2	2	2	6	2	2	2	1	1	0	1	1	2
1529	0	68.9	160	26.91	3	3	95	1	105	151	3	1	67	1	0	1	1	1	55	3	3	1	2	2	1	1	3	3	1	1	2	2	10000	1	0	1	1	4	3	13	3	3	3	0	0	0	1	1	2
1530	0	63.7	167	22.84	2	1	78	0	95	138	2	0	87	2	0	0	0	1	67	4	4	1	1	1	1	1	1	1	1	1	1	1	9600	1	0	1	1	4	3	2	1	1	3	1	1	0	0	2	1
1531	0	47	147	21.75	2	1	81	1	95	141	3	1	94	3	1	2	1	2	66	4	4	1	1	1	1	1	1	1	1	1	1	1	9600	1	0	1	1	2	2	2	1	1	2	0	0	0	1	1	2
1532	0	61.1	151	26.8	3	3	80	1	97	118	1	0	69	1	0	0	0	2	46	2	2	1	1	1	2	2	3	3	3	2	2	2	30000	1	30000	3	2	2	2	7	2	2	2	0	0	0	1	1	2
1533	0	39.5	147	18.28	1	2	91	1	75	136	2	0	88	2	0	0	0	2	75	4	5	1	1	1	1	1	1	2	1	1	1	1	108000	3	0	1	1	2	2	3	1	1	2	0	0	0	1	1	2
1534	0	64.4	158	25.8	3	3	87	0	93	158	3	1	92	3	1	2	1	1	60	4	4	1	2	2	1	1	2	2	1	1	4	3	100000	2	0	1	1	4	3	8	2	2	2	1	1	0	1	1	2
1535	0	50	150	22.22	2	1	63	0	91	115	1	0	75	1	0	0	0	2	70	4	5	1	1	1	1	1	1	1	1	1	4	3	100000	2	0	1	1	2	2	5	2	2	2	1	0	0	0	2	1
1536	0	75	164	27.89	3	3	91	1	98	136	2	0	87	2	0	0	0	1	67	4	4	1	2	2	1	1	1	1	1	1	2	2	9600	1	0	1	1	2	2	2	1	1	2	0	0	0	1	1	2
1537	0	60	141	30.18	3	3	96.5	1	107	149	3	1	94	3	1	2	1	2	58	3	3	1	2	2	1	1	2	2	2	2	2	2	80000	2	20000	3	2	2	2	2	1	1	2	0	0	0	1	1	2
1538	0	61.4	163	23.11	3	3	86	0	88	122	2	0	76	1	0	0	0	1	50	3	3	1	2	2	1	1	3	3	1	1	1	1	84000	2	20000	3	2	2	2	5	2	2	2	0	0	0	1	1	2
1539	0	39.8	145	18.93	2	1	68	0	78	117	1	0	84	2	0	0	0	2	50	3	3	2	2	2	1	1	2	2	1	1	2	2	40000	1	0	1	1	4	3	5	2	2	3	1	1	0	0	2	1
1540	0	42.2	142	20.93	2	1	70	0	82	98	1	0	77	1	0	0	0	2	66	4	4	2	2	2	1	1	1	1	1	1	2	2	10000	1	0	1	1	1	1	3	1	1	3	0	0	0	0	2	1
1541	0	57	146	26.74	3	3	67	0	80	173	3	1	102	3	1	2	1	2	62	4	4	2	2	2	1	1	1	1	1	1	2	2	9600	1	0	1	1	4	3	2	1	1	3	0	1	0	0	2	1
1542	0	53.5	153	22.85	2	1	82	1	97	136	2	0	91	3	1	1	1	2	35	1	1	2	1	1	1	1	2	2	1	1	2	2	72000	2	20000	3	2	2	2	3	1	1	1	1	0	1	1	1	2
1543	0	41.9	142	20.78	2	1	76	0	88	157	3	1	89	2	0	1	1	2	72	4	5	2	2	2	1	1	1	1	1	1	1	1	50000	1	0	1	1	4	3	3	1	1	3	0	0	0	1	1	2
1544	0	57	158	22.83	2	1	84	1	101	128	2	0	82	2	0	0	0	2	60	4	4	2	2	2	1	1	1	1	1	1	4	3	50000	1	0	1	1	2	2	2	1	1	2	0	1	0	0	2	1
1545	0	70.4	160	27.5	3	3	90	1	107	120	2	0	79	1	0	0	0	2	42	2	2	2	2	2	1	1	1	2	1	1	4	3	30000	1	130000	5	2	2	2	3	1	1	2	0	0	1	1	1	2
1546	0	70.2	161	27.08	3	3	94	1	102	124	2	0	77	1	0	0	0	1	42	2	2	2	2	2	3	3	3	3	2	2	2	2	30000	1	130000	5	2	2	2	3	1	1	2	0	0	0	1	1	2
1547	0	73	159	28.88	3	3	82	1	100	140	3	1	96	3	1	2	1	2	35	1	1	2	2	2	2	2	2	2	3	3	2	2	60000	2	100000	4	2	2	2	5	2	2	3	0	0	0	1	1	2
1548	0	45	155	18.73	2	1	76	0	89	134	2	0	89	2	0	0	0	1	70	4	5	1	1	1	1	1	1	1	1	1	2	2	100000	2	0	1	1	2	2	5	2	2	2	1	0	0	0	2	1
1549	0	57	161	21.99	2	1	73	0	86	146	3	1	100	3	1	2	1	1	40	2	2	2	1	1	2	2	3	3	2	2	2	2	10000	1	10000	2	2	2	2	6	2	2	2	0	1	0	0	2	1
1550	0	66	150	29.33	3	3	87	1	104	141	3	1	87	2	0	1	1	2	40	2	2	2	2	2	1	1	1	1	1	1	2	2	20000	1	0	1	1	2	2	6	2	2	2	1	1	0	1	1	2
1551	0	52	149	23.42	3	3	75	0	95	131	2	0	82	2	0	0	0	2	37	1	1	2	2	2	2	2	3	3	2	1	2	2	20000	1	0	1	1	2	2	3	1	1	2	0	0	0	1	1	2
1552	0	79	153	33.75	3	3	98	1	120	109	1	0	81	2	0	0	0	2	41	2	2	2	2	2	1	1	3	3	1	1	2	2	72000	2	30000	3	2	2	2	4	1	1	3	1	1	0	1	1	2
1553	0	40	143	19.56	2	1	84	1	92	127	2	0	91	3	1	1	1	2	63	4	4	2	2	2	1	1	2	2	1	1	2	2	10000	1	0	1	1	4	3	3	1	1	4	1	0	0	0	2	1
1554	0	65	147	30.08	3	3	93	1	104	112	1	0	70	1	0	0	0	2	40	2	2	2	2	2	2	2	3	3	3	3	2	2	30000	1	0	1	1	2	2	5	2	2	2	0	0	1	1	1	2
1555	0	43	150	19.11	2	1	63	0	80	114	1	0	75	1	0	0	0	2	55	3	3	2	2	2	1	1	2	2	1	1	4	3	20000	1	0	1	1	4	3	2	1	1	3	1	1	0	0	2	1
1556	0	48	153	20.5	2	1	69	0	83	157	3	1	78	1	0	1	1	2	56	3	3	2	1	1	1	1	1	2	1	1	1	1	40000	1	0	1	1	2	2	3	1	1	2	0	0	0	1	1	2
1557	0	53	150	23.56	3	3	82	1	91	116	1	0	83	2	0	0	0	2	51	3	3	2	1	1	1	1	2	2	2	1	2	2	30000	1	3000	2	2	2	2	6	2	2	2	1	1	0	0	2	1
1558	0	60	151	26.31	3	3	95	1	97	108	1	0	70	1	0	0	0	2	68	4	4	2	1	1	1	1	1	1	1	1	2	2	12000	1	0	1	1	2	2	7	2	2	3	1	1	0	1	1	2
1559	0	66	150	29.33	3	3	88	0	94	145	3	1	83	2	0	1	1	1	56	3	3	2	2	2	1	1	2	2	1	3	2	2	30000	1	0	1	1	2	2	5	2	2	2	0	1	0	1	1	2
1560	0	63	149	28.38	3	3	97	1	103	108	1	0	65	1	0	0	0	2	59	3	3	2	2	2	1	1	3	2	1	1	2	2	20000	1	150000	5	2	2	2	7	2	2	2	0	0	0	1	1	2
1561	0	48	142	23.8	3	3	67	0	89	148	3	1	78	1	0	1	1	2	45	2	2	1	2	2	1	1	2	2	1	1	4	3	56000	2	0	1	1	2	2	5	2	2	3	0	0	0	0	2	1
1562	0	57	164	21.19	2	1	82	0	97	152	3	1	69	1	0	1	1	1	41	2	2	2	2	2	5	4	3	3	3	3	2	2	30000	1	5000	2	2	2	2	5	2	2	2	1	0	0	0	2	1
1563	0	63	146	29.56	3	3	98	1	102	125	2	0	94	3	1	1	1	2	63	4	4	1	2	2	1	1	1	2	1	1	3	3	20000	1	10000	2	2	2	2	5	2	2	2	1	1	0	0	2	1
1564	0	52	149	23.42	3	3	75	0	95	126	2	0	86	2	0	0	0	2	37	1	1	2	2	2	2	2	3	3	2	1	2	2	20000	1	0	1	1	2	2	3	1	1	2	0	0	0	1	1	2
1565	0	50	149	22.52	2	1	74	0	89	114	1	0	62	1	0	0	0	2	65	4	4	1	2	2	1	1	2	2	1	1	1	1	18000	1	0	1	1	2	2	5	2	2	2	0	0	0	1	1	2
1566	0	42	145	19.98	2	1	69	0	83	150	3	1	104	3	1	2	1	2	52	3	3	1	2	2	1	1	2	2	1	1	4	3	50000	1	0	1	1	2	2	9	2	3	2	0	0	0	0	2	1
1567	0	52	149	23.42	3	3	75	0	95	113	1	0	74	1	0	0	0	2	37	1	1	2	2	2	2	2	3	3	2	1	2	2	20000	1	0	1	1	2	2	3	1	1	2	0	0	0	1	1	2
1568	0	70	161	27.01	3	3	98	1	105	124	2	0	66	1	0	0	0	1	53	3	3	1	2	2	1	1	1	1	1	1	1	1	10000	1	0	1	1	1	1	1	1	1	1	0	0	1	1	1	2
1569	0	65	155	27.06	3	3	99	1	100	144	3	1	85	2	0	1	1	2	59	3	3	1	2	2	1	1	2	2	1	1	2	2	10000	1	2000	2	2	2	2	3	1	1	3	0	0	0	1	1	2
1570	0	64	153	27.34	3	3	92	1	99	124	2	0	77	1	0	0	0	1	49	2	2	1	2	2	1	1	2	2	2	1	2	2	10000	1	0	1	1	2	2	9	2	3	2	1	1	0	1	1	2
1571	0	67	160	26.17	3	3	82	0	95	110	1	0	80	2	0	0	0	1	63	4	4	1	2	2	1	1	3	3	1	1	4	3	60000	2	0	1	1	2	2	6	2	2	3	0	0	0	1	1	2
1572	0	54.2	145	25.78	3	3	89	1	93	139	2	0	101	3	1	1	1	2	67	4	4	5	1	1	1	1	3	3	1	1	4	3	9700	1	0	1	1	2	2	4	1	1	2	0	0	0	1	1	2
1573	0	53	156	21.78	2	1	81	1	92	123	2	0	69	1	0	0	0	2	51	3	3	1	2	2	1	1	2	2	1	1	2	2	15000	1	0	1	1	2	2	3	1	1	2	0	0	0	0	2	1
1574	0	61	141	30.68	3	3	85	1	101	113	1	0	80	2	0	0	0	2	40	2	2	1	2	2	1	1	3	3	1	1	2	2	20000	1	40000	3	2	2	2	4	1	1	2	0	0	0	1	1	2
1575	0	51.5	140	26.28	3	3	82	1	93	135	2	0	102	3	1	1	1	2	37	1	1	1	2	2	1	1	3	3	1	1	4	3	60000	2	0	1	1	2	2	4	1	1	3	0	0	0	0	2	1
1576	0	83	180	25.62	3	3	97	1	104	141	3	1	80	2	0	1	1	1	35	1	1	1	2	2	1	1	3	3	2	2	2	2	20000	1	0	1	1	2	2	5	2	2	2	0	1	1	0	2	1
1577	0	77	152	33.33	3	3	101	1	114	103	1	0	89	2	0	0	0	2	39	1	1	1	2	2	2	2	2	1	1	1	4	3	100000	2	0	1	1	2	2	4	1	1	2	0	0	0	0	2	1
1578	0	81	175	26.45	3	3	95	1	106	131	2	0	86	2	0	0	0	1	43	2	2	1	2	2	1	1	3	3	2	2	2	2	12000	1	0	1	1	2	2	4	1	1	3	0	0	0	0	2	1
1579	0	61	154	25.72	3	3	85	0	96	139	2	0	78	1	0	0	0	1	39	1	1	1	2	2	1	1	3	3	1	1	2	2	20000	1	30000	3	2	2	2	4	1	1	3	0	0	0	0	2	1
1580	0	88	151	38.59	3	3	104	1	118	115	1	0	83	2	0	0	0	2	39	1	1	1	2	2	1	1	2	2	1	1	2	2	100000	2	0	1	1	2	2	5	2	2	2	1	0	0	0	2	1
1581	0	47	153	20.08	2	1	86	1	88	108	1	0	79	1	0	0	0	2	64	4	4	1	2	2	1	1	1	1	1	1	2	2	9600	1	0	1	1	4	3	3	1	1	4	1	1	1	1	1	2
1582	0	54.8	148	25.02	3	3	88	1	96	117	1	0	80	2	0	0	0	2	76	4	5	1	2	2	1	1	1	1	1	1	4	3	30000	1	20000	3	2	4	3	6	2	2	3	0	1	0	1	1	2
1583	0	33	142	16.37	1	2	64	0	81	142	3	1	77	1	0	1	1	2	61	4	4	1	2	2	1	1	1	1	1	1	1	1	100000	2	40000	3	2	4	3	6	2	2	3	0	0	0	1	1	2
1584	0	66	152	28.57	3	3	96	1	105	125	2	0	97	3	1	1	1	2	80	4	6	1	2	2	1	1	1	1	1	1	1	1	9600	1	0	1	1	4	3	7	2	2	3	0	1	0	0	2	1
1585	0	56	147	25.92	3	3	99	1	98	112	1	0	65	1	0	0	0	2	65	4	4	1	2	2	1	1	1	1	1	1	1	1	108000	3	0	1	1	4	3	3	1	1	3	0	0	0	1	1	2
1586	0	58	141	29.17	3	3	85	1	98	118	1	0	71	1	0	0	0	2	41	2	2	1	2	2	1	1	2	2	1	1	4	3	30000	1	0	1	1	2	2	5	2	2	2	0	0	0	0	2	1
1587	0	73	150	32.44	3	3	108	1	104	101	1	0	94	3	1	1	1	2	57	3	3	1	2	2	1	1	2	2	1	1	1	1	96000	2	0	1	1	4	3	6	2	2	3	1	1	0	1	1	2
1588	0	48	144	23.15	3	3	67	0	92	131	2	0	87	2	0	0	0	2	34	1	1	1	2	2	1	1	2	2	1	1	2	2	12000	1	0	1	1	2	2	11	3	3	2	1	0	0	0	2	1
1589	0	66	155	27.47	3	3	91	1	97	120	2	0	73	1	0	0	0	1	54	3	3	1	2	2	1	1	2	2	1	1	2	2	12000	1	0	1	1	2	2	6	2	2	2	0	0	0	1	1	2
1590	0	60	172	20.28	2	1	78	0	91	141	3	1	89	2	0	1	1	1	47	2	2	2	2	2	2	2	2	2	3	2	2	2	20000	1	20000	3	2	2	2	5	2	2	2	0	0	0	1	1	2
1591	0	48	150	21.33	2	1	72	0	88	156	3	1	99	3	1	2	1	2	40	2	2	1	2	2	1	1	3	3	1	1	4	3	60000	2	0	1	1	2	2	4	1	1	3	0	0	0	0	2	1
1592	0	51	151	22.37	2	1	77	0	92	112	1	0	68	1	0	0	0	1	54	3	3	1	2	2	1	1	3	3	2	2	2	2	20000	1	0	1	1	2	2	5	2	2	2	0	1	1	0	2	1
1593	0	43	141	21.63	2	1	78	0	89	124	2	0	77	1	0	0	0	2	56	3	3	1	2	2	1	1	1	1	1	1	2	2	20000	1	30000	3	2	2	2	5	2	2	2	0	0	0	0	2	1
1594	0	55	155	22.89	2	1	77	0	93	123	2	0	60	1	0	0	0	2	39	1	1	1	2	2	1	1	3	3	1	1	2	2	9600	1	100000	4	2	2	2	3	1	1	2	0	0	0	1	1	2
1595	0	51	140	26.02	3	3	80	1	92	140	3	1	75	1	0	1	1	2	42	2	2	1	2	2	1	1	3	3	1	1	4	3	72000	2	0	1	1	2	2	4	1	1	3	0	0	0	1	1	2
1596	0	87	165	31.96	3	3	95	1	104	126	2	0	81	2	0	0	0	1	43	2	2	1	2	2	1	1	2	3	1	1	4	3	60000	2	0	1	1	2	2	4	1	1	3	0	0	0	0	2	1
1597	0	55	150	24.44	3	3	89	1	97	95	1	0	62	1	0	0	0	2	59	3	3	1	2	2	1	1	2	2	1	1	1	1	108000	3	0	1	1	2	2	8	2	2	4	1	1	0	0	2	1
1598	0	60	161	23.15	3	3	90	1	94	123	2	0	82	2	0	0	0	1	75	4	5	1	2	2	1	1	2	2	1	1	1	1	15000	1	0	1	1	4	3	1	1	1	1	0	0	0	1	1	2
1599	0	78	165	28.65	3	3	97	1	104	131	2	0	80	2	0	0	0	1	57	3	3	1	2	2	1	1	2	2	1	1	2	2	30000	1	0	1	1	2	2	4	1	1	2	1	1	0	0	2	1
1600	0	49	145	23.31	3	3	83	1	89	133	2	0	84	2	0	0	0	2	57	3	3	1	2	2	1	1	1	1	1	1	2	2	10000	1	0	1	1	2	2	8	2	2	2	0	0	0	1	1	2
1601	0	44	149	19.82	2	1	71	0	92	82	1	0	54	1	0	0	0	2	65	4	4	1	1	1	1	1	2	2	1	1	3	3	252000	3	0	1	1	2	2	6	2	2	3	0	0	0	0	2	1
1602	0	49	145	23.31	3	3	76	0	70	113	1	0	67	1	0	0	0	2	68	4	4	1	2	2	1	1	1	1	1	1	1	1	50000	1	0	1	1	4	3	4	1	1	4	0	0	0	0	2	1
1603	0	57	157	23.12	3	3	76	0	92	142	3	1	77	1	0	1	1	1	30	1	1	1	2	2	2	2	3	3	2	2	2	2	60000	2	0	1	1	1	1	5	2	2	4	1	1	0	0	2	1
1604	0	58	145	27.59	3	3	97	1	109	120	2	0	83	2	0	0	0	2	44	2	2	1	2	2	1	1	2	2	2	1	2	2	40000	1	0	1	1	2	2	4	1	1	2	1	1	0	1	1	2
1605	0	45	170	15.57	1	2	70	0	88	89	1	0	52	1	0	0	0	1	65	4	4	1	2	2	1	1	2	2	1	1	4	3	10000	1	0	1	1	2	2	2	1	1	2	0	1	0	0	2	1
1606	0	50	155	20.81	2	1	85	1	88	127	2	0	85	2	0	0	0	2	69	4	4	1	2	2	1	1	2	2	2	2	4	3	25000	1	0	1	1	2	2	2	1	1	2	0	0	0	0	2	1
1607	0	35	148	15.98	1	2	86	1	101	138	2	0	80	2	0	0	0	2	47	2	2	1	2	2	1	1	2	2	1	1	2	2	20000	1	30000	3	2	2	2	8	2	2	2	0	0	0	1	1	2
1608	0	51	159	20.17	2	1	72	0	98	103	1	0	66	1	0	0	0	2	45	2	2	1	2	2	1	1	1	2	1	1	4	3	10000	1	0	1	1	2	2	4	1	1	2	1	1	0	0	2	1
1609	0	35	142	17.36	1	2	77	0	95	139	2	0	96	3	1	1	1	2	73	4	5	1	2	2	1	1	1	1	1	1	1	1	87000	2	0	1	1	4	3	2	1	1	1	1	1	1	0	2	1
1610	0	33	147	15.27	1	2	75	0	88	114	1	0	75	1	0	0	0	2	63	4	4	1	2	2	1	1	1	2	1	1	2	2	10000	1	0	1	1	2	2	10	3	3	3	0	0	0	0	2	1
1611	0	32	143	15.65	1	2	72	0	93	120	2	0	81	2	0	0	0	2	64	4	4	1	2	2	1	1	2	2	2	2	4	3	34000	1	0	1	1	2	2	4	1	1	2	0	0	0	0	2	1
1612	0	65	161	25.08	3	3	77	0	92	127	2	0	83	2	0	0	0	1	46	2	2	1	2	2	2	2	3	3	3	3	2	2	40000	1	0	1	1	2	2	7	2	2	2	0	1	0	1	1	2
1613	0	74	160	28.91	3	3	91	1	101	93	1	0	63	1	0	0	0	1	38	1	1	1	2	2	1	1	3	3	2	1	4	3	30000	1	200000	5	2	2	2	1	1	1	1	0	1	0	0	2	1
1614	0	65	155	27.06	3	3	80	0	94	107	1	0	80	2	0	0	0	1	64	4	4	1	2	2	1	1	2	2	1	1	2	2	20000	1	0	1	1	2	2	10	3	3	2	1	1	0	0	2	1
1615	0	68	161	26.23	3	3	85	0	101	115	1	0	74	1	0	0	0	1	43	2	2	1	1	1	2	2	3	3	3	3	4	3	72000	2	0	1	1	1	1	3	1	1	2	0	0	0	0	2	1
1616	0	42	145	19.98	2	1	71	0	83	107	1	0	73	1	0	0	0	2	55	3	3	5	1	1	1	1	1	1	1	1	4	3	30000	1	0	1	1	2	2	6	2	2	2	0	0	0	0	2	1
1617	0	51	147	23.6	3	3	81	1	89	146	3	1	89	2	0	1	1	2	48	2	2	5	1	1	1	1	2	2	2	1	4	3	10000	1	0	1	1	2	2	11	3	3	2	0	0	0	0	2	1
1618	0	44	145	20.93	2	1	70	0	86	143	3	1	83	2	0	1	1	2	59	3	3	5	1	1	1	1	1	1	1	1	4	3	10000	1	0	1	1	2	2	5	2	2	2	0	1	0	0	2	1
1619	0	60	148	27.39	3	3	81	1	97	156	3	1	85	2	0	1	1	2	34	1	1	5	2	2	1	1	3	3	2	2	4	3	20000	1	20000	3	2	2	2	5	2	2	2	0	0	0	0	2	1
1620	0	72	160	28.13	3	3	87	0	99	128	2	0	67	1	0	0	0	1	43	2	2	5	1	1	2	2	3	3	3	3	2	2	40000	1	0	1	1	2	2	5	2	2	2	1	0	0	0	2	1
1621	0	60	145	28.54	3	3	90	1	100	130	2	0	76	1	0	0	0	2	48	2	2	5	1	1	1	1	1	1	1	1	4	3	108000	3	0	1	1	2	2	5	2	2	2	0	0	0	1	1	2
1622	0	47	140	23.98	3	3	76	0	88	158	3	1	96	3	1	2	1	2	65	4	4	5	1	1	1	1	1	1	1	1	4	3	10000	1	0	1	1	2	2	7	2	2	2	0	0	0	0	2	1
1623	0	60	148	27.39	3	3	89	1	100	119	1	0	87	2	0	0	0	2	47	2	2	5	1	1	1	1	2	2	2	1	2	2	90000	2	0	1	1	2	2	3	1	1	2	0	1	0	0	2	1
1624	0	56	147	25.92	3	3	80	1	93	168	3	1	89	2	0	1	1	2	38	1	1	5	2	2	3	3	2	2	2	2	1	1	83000	2	40000	3	2	2	2	4	1	1	2	1	1	0	0	2	1
1625	0	54	152	23.37	3	3	82	1	90	124	2	0	76	1	0	0	0	2	50	3	3	5	2	2	1	1	2	2	1	1	2	2	90000	2	5000	2	2	2	2	4	1	1	2	0	0	1	0	2	1
1626	0	68	160	26.56	3	3	92	1	97	130	2	0	94	3	1	1	1	1	79	4	5	5	1	1	1	1	3	3	1	1	4	3	10000	1	0	1	1	2	2	4	1	1	2	0	0	0	0	2	1
1627	0	41	143	20.05	2	1	73	0	84	112	1	0	78	1	0	0	0	2	67	4	4	5	1	1	1	1	1	1	1	1	1	1	9600	1	0	1	1	4	3	9	2	3	4	0	1	0	1	1	2
1628	0	61	163	22.96	2	1	80	0	95	151	3	1	75	1	0	1	1	1	46	2	2	5	2	2	1	1	3	3	3	2	2	2	150000	3	30000	3	2	2	2	4	1	1	2	0	0	0	0	2	1
1629	0	38	146	17.83	1	2	68	0	78	137	2	0	77	1	0	0	0	2	73	4	5	5	1	1	1	1	1	1	1	1	2	2	200000	3	0	1	1	2	2	7	2	2	4	1	0	0	0	2	1
1630	0	64	155	26.64	3	3	84	1	101	118	1	0	70	1	0	0	0	2	34	1	1	5	2	2	3	3	3	3	3	3	4	3	72000	2	40000	3	2	2	2	3	1	1	2	0	0	0	1	1	2
1631	0	37	147	17.12	1	2	60	0	76	125	2	0	57	1	0	0	0	2	47	2	2	5	2	2	1	1	2	2	1	1	2	2	10000	1	10000	2	2	2	2	7	2	2	2	0	0	0	1	1	2
1632	0	56	160	21.88	2	1	74	0	92	132	2	0	87	2	0	0	0	1	36	1	1	5	1	1	3	3	3	3	3	3	2	2	80000	2	0	1	1	3	3	3	1	1	3	1	0	0	0	2	1
1633	0	62	156	25.48	3	3	93	1	102	98	1	0	77	1	0	0	0	2	47	2	2	5	2	2	1	1	2	2	1	1	1	1	108000	3	30000	3	2	2	2	11	3	3	2	0	0	0	1	1	2
1634	0	60	165	22.04	2	1	87	0	94	117	1	0	81	2	0	0	0	1	46	2	2	5	1	1	1	1	3	3	3	1	4	3	10000	1	0	1	1	3	3	2	1	1	4	0	0	0	1	1	2
1635	0	50	145	23.78	3	3	70	0	94	124	2	0	76	1	0	0	0	2	42	2	2	5	2	2	1	1	2	2	2	2	4	3	108000	3	40000	3	2	2	2	4	1	1	2	0	0	0	0	2	1
1636	0	38	140	19.39	2	1	67	0	88	140	3	1	96	3	1	2	1	2	84	4	6	5	1	1	1	1	1	1	1	1	1	1	12000	1	0	1	1	4	3	8	2	2	3	1	0	1	0	2	1
1637	0	55	146	25.8	3	3	75	0	95	125	2	0	73	1	0	0	0	2	40	2	2	5	2	2	1	1	2	2	1	1	4	3	72000	2	60000	4	2	4	3	3	1	1	3	0	0	0	0	2	1
1638	0	38	155	15.82	1	2	60	0	75	130	2	0	72	1	0	0	0	1	49	2	2	5	1	1	1	1	2	2	1	1	2	2	50000	1	0	1	1	2	2	4	1	1	2	0	0	0	2	3	1
1639	0	45	145	21.4	2	1	70	0	90	126	2	0	77	1	0	0	0	2	32	1	1	5	1	1	1	1	2	2	1	1	2	2	83000	2	0	1	1	1	1	5	2	2	4	0	1	0	1	1	2
1640	0	57	150	25.33	3	3	82	1	100	143	3	1	85	2	0	1	1	2	63	4	4	5	1	1	1	1	2	2	1	1	1	1	100000	2	0	1	1	2	2	2	1	1	4	0	1	0	1	1	2
1641	0	36	146	16.89	1	2	65	0	77	110	1	0	72	1	0	0	0	1	68	4	4	5	1	1	1	1	1	1	1	1	1	1	120000	3	0	1	1	1	1	7	2	2	3	0	0	0	1	1	2
1642	0	39	150	17.33	1	2	65	0	80	110	1	0	81	2	0	0	0	2	57	3	3	5	1	1	1	1	1	1	1	1	4	3	40000	1	0	1	1	4	3	13	3	3	3	0	1	0	0	2	1
1643	0	72	155	29.97	3	3	102	1	104	131	2	0	79	1	0	0	0	2	40	2	2	5	1	1	1	1	3	3	3	2	2	2	30000	1	20000	3	2	2	2	8	2	2	2	0	1	0	0	2	1
1644	0	67.7	156	27.82	3	3	82	1	101	149	3	1	94	3	1	2	1	2	75	4	5	5	1	1	1	1	1	1	1	1	2	2	9600	1	0	1	1	2	2	1	1	1	1	0	1	1	1	1	2
1645	0	73	145	34.72	3	3	73	0	95	117	1	0	72	1	0	0	0	2	75	4	5	5	1	1	1	1	1	1	1	1	1	1	9600	1	0	1	1	1	1	1	1	1	1	0	0	0	0	2	1
1646	0	58.9	160	23.01	3	3	82	0	92	115	1	0	83	2	0	0	0	1	78	4	5	3	1	1	1	1	1	1	1	1	1	1	30000	1	0	1	1	4	3	7	2	2	3	1	0	0	0	2	1
1647	0	53	152	22.94	2	1	76	0	92	113	1	0	81	2	0	0	0	2	60	4	4	5	1	1	2	2	3	3	2	2	4	3	30000	1	0	1	1	2	2	2	1	1	2	0	0	0	1	1	2
1648	0	65	160	25.39	3	3	81	0	93	136	2	0	91	3	1	1	1	1	62	4	4	5	1	1	1	1	3	3	1	2	2	2	30000	1	60000	4	2	2	2	8	2	2	2	1	0	0	1	1	2
1649	0	65	159	25.71	3	3	79	0	96	119	1	0	76	1	0	0	0	1	46	2	2	5	1	1	5	4	3	3	3	3	2	2	200000	3	0	1	1	2	2	5	2	2	2	1	1	0	1	1	2
1650	0	65	161	25.08	3	3	86	0	100	129	2	0	77	1	0	0	0	1	30	1	1	5	2	2	3	3	3	3	3	3	4	3	35000	1	120000	5	2	2	2	4	1	1	2	1	0	0	0	2	1
1651	0	63	158	25.24	3	3	78	0	96	123	2	0	81	2	0	0	0	2	59	3	3	5	1	1	1	1	2	2	1	1	2	2	60000	2	20000	3	2	2	2	3	1	1	2	0	0	0	0	2	1
1652	0	61.9	150	27.51	3	3	87	0	100	104	1	0	74	1	0	0	0	1	75	4	5	5	1	1	1	1	1	1	1	1	1	1	12000	1	0	1	1	2	2	2	1	1	2	0	0	0	1	1	2
1653	0	48	155	19.98	2	1	71	0	91	143	3	1	96	3	1	2	1	2	52	3	3	2	1	1	1	1	1	1	1	1	1	1	96000	2	5000	2	2	4	3	2	1	1	3	0	0	0	1	1	2
1654	0	55	150	24.44	3	3	76	0	100	103	1	0	80	2	0	0	0	2	42	2	2	5	1	1	1	1	3	3	1	1	4	3	15000	1	20000	3	2	2	2	4	1	1	2	0	0	0	0	2	1
1655	0	59	151	25.88	3	3	80	1	96	146	3	1	93	3	1	2	1	2	34	1	1	5	1	1	2	2	3	3	3	3	2	2	30000	1	0	1	1	2	2	7	2	2	2	1	1	0	0	2	1
1656	0	58	155	24.14	3	3	82	1	86	167	3	1	106	3	1	2	1	2	65	4	4	5	2	2	1	1	2	2	2	2	1	1	9600	1	0	1	1	2	2	6	2	2	2	0	0	0	1	1	2
1657	0	56	160	21.88	2	1	68	0	98	119	1	0	74	1	0	0	0	2	63	4	4	5	2	2	1	1	2	2	1	1	1	1	180000	3	0	1	1	2	2	6	2	2	1	0	0	0	1	1	2
1658	1	56	157	22.72	2	1	86	1	92	135	2	0	75	1	0	0	0	2	65	4	4	5	2	2	1	1	1	1	1	1	1	1	20000	1	20000	3	2	2	2	5	2	2	2	1	0	0	1	1	2
1659	1	70	156	28.76	3	3	98	1	106	149	3	1	76	1	0	1	1	2	50	3	3	5	1	1	1	1	1	3	1	1	2	2	180000	3	0	1	1	1	1	2	1	1	3	0	0	0	0	2	1
1660	1	71.8	156	29.5	3	3	92	1	108	135	2	0	78	1	0	0	0	2	55	3	3	5	1	1	1	1	3	3	1	1	2	2	120000	3	0	1	1	2	2	4	1	1	1	0	0	0	0	2	1
1661	0	44.1	145	20.98	2	1	70	0	91	149	3	1	94	3	1	2	1	2	39	1	1	5	1	1	1	1	3	3	1	2	2	2	50000	1	0	1	1	1	1	4	1	1	2	1	1	0	0	2	1
1662	0	65.1	155	27.1	3	3	99	1	100	143	3	1	99	3	1	2	1	2	41	2	2	5	2	2	5	4	3	3	3	3	2	2	30000	1	5000	2	2	2	2	5	2	2	2	1	0	0	0	2	1
1663	0	63.7	149	28.69	3	3	86	1	98	111	1	0	66	1	0	0	0	2	69	4	4	5	1	1	1	1	2	2	1	1	2	2	20000	1	10000	2	2	2	2	3	1	1	2	1	0	0	1	1	2
1664	0	38.6	145	18.36	1	2	66	0	78	137	2	0	85	2	0	0	0	2	43	2	2	5	2	2	4	3	3	3	3	3	2	2	29000	1	20000	3	2	4	3	5	2	2	3	0	0	1	1	1	2
1665	0	62.2	150	27.64	3	3	77	0	98	114	1	0	70	1	0	0	0	2	82	4	6	5	1	1	1	1	1	1	1	1	2	2	9600	1	0	1	1	1	1	2	1	1	1	0	0	0	0	2	1
1666	0	51.3	145	24.4	3	3	89	1	95.5	121	2	0	72	1	0	0	0	2	44	2	2	5	1	1	1	1	3	3	1	1	2	2	15000	1	0	1	1	2	2	5	2	2	2	0	0	0	0	2	1
1667	0	62.2	148	28.4	3	3	90	1	106	146	3	1	94	3	1	2	1	2	31	1	1	5	2	2	5	4	3	3	3	3	2	2	100000	2	60000	4	2	2	2	5	2	2	2	0	0	0	0	2	1
1668	0	52.8	150	23.47	3	3	75	0	90	136	2	0	88	2	0	0	0	2	49	2	2	5	1	1	1	1	2	2	1	1	2	2	20000	1	20000	3	2	2	2	3	1	1	2	0	0	0	1	1	2
1669	0	63.5	151	27.85	3	3	71	0	101	141	3	1	71	1	0	1	1	2	36	1	1	5	1	1	3	3	3	3	3	3	2	2	30000	1	0	1	1	2	2	5	2	2	2	1	1	0	0	2	1
1670	0	78	160	30.47	3	3	91	1	101	133	2	0	82	2	0	0	0	1	31	1	1	5	1	1	1	1	3	3	1	1	4	3	68000	2	20000	3	2	2	2	3	1	1	2	0	0	0	0	2	1
1671	0	63.5	149	28.6	3	3	85	1	100	101	1	0	72	1	0	0	0	2	52	3	3	5	1	1	1	1	3	3	1	1	2	2	25000	1	25000	3	2	2	2	2	1	1	2	0	1	0	0	2	1
1672	0	78.6	149	35.4	3	3	94	1	112	128	2	0	70	1	0	0	0	2	33	1	1	5	1	1	1	1	2	2	1	1	2	2	180000	3	300000	5	2	2	2	3	1	1	2	0	0	0	0	2	1
1673	0	64.1	154	27.03	3	3	84	1	101	130	2	0	75	1	0	0	0	2	32	1	1	5	2	2	1	1	2	2	1	1	1	1	120000	3	0	1	1	2	2	4	1	1	2	1	0	0	0	2	1
1674	0	66.1	142	32.78	3	3	85	1	100	101	1	0	69	1	0	0	0	2	66	4	4	5	1	1	1	1	2	2	1	1	1	1	14400	1	0	1	1	2	2	2	1	1	2	1	0	0	0	2	1
1675	0	45	135	24.69	3	3	80	1	89	111	1	0	73	1	0	0	0	2	40	2	2	5	1	1	2	2	3	3	2	2	2	2	20000	1	0	1	1	1	1	2	1	1	4	0	0	0	0	2	1
1676	0	59.5	153	25.42	3	3	85	1	97	106	1	0	74	1	0	0	0	2	60	4	4	5	1	1	1	1	3	3	1	1	2	2	20000	1	0	1	1	4	3	4	1	1	3	0	1	0	1	1	2
1677	0	62.8	150	27.91	3	3	66	0	50	107	1	0	67	1	0	0	0	2	47	2	2	5	1	1	1	1	3	3	1	1	2	2	25000	1	20000	3	2	2	2	4	1	1	3	1	0	0	1	1	2
1678	0	59.8	142	29.66	3	3	82	1	101	139	2	0	94	3	1	1	1	2	81	4	6	5	1	1	1	1	2	2	1	1	1	1	18000	1	0	1	1	2	2	2	1	1	2	0	0	0	0	2	1
1679	0	48	151	21.05	2	1	71	0	91	122	2	0	72	1	0	0	0	2	75	4	5	5	1	1	1	1	1	1	1	1	1	1	9600	1	0	1	1	2	2	2	1	1	2	0	0	0	0	2	1
1680	0	34.7	148	15.84	1	2	65	0	75	124	2	0	70	1	0	0	0	2	72	4	5	5	1	1	1	1	2	2	1	1	1	1	18000	1	0	1	1	2	2	2	1	1	2	1	0	0	0	2	1
1681	0	56.5	154	23.82	3	3	78	0	60	105	1	0	61	1	0	0	0	2	39	1	1	5	1	1	3	3	3	3	3	3	2	2	30000	1	0	1	1	2	2	5	2	2	2	0	0	0	1	1	2
1682	0	55.2	142	27.38	3	3	89	1	94	122	2	0	75	1	0	0	0	2	53	3	3	5	1	1	1	1	2	2	1	1	4	3	240000	3	0	1	1	1	1	3	1	1	3	0	0	0	1	1	2
1683	0	52.7	150	23.42	3	3	78	0	95	110	1	0	72	1	0	0	0	2	40	2	2	1	2	2	1	1	3	3	1	1	2	2	30000	1	30000	3	2	2	2	5	2	2	2	0	1	0	1	1	2
1684	0	48.9	162	18.63	2	1	70	0	85	139	2	0	64	1	0	0	0	1	62	4	4	1	2	2	1	1	2	2	1	1	1	1	30000	1	30000	3	2	2	2	5	2	2	3	0	1	0	1	1	2
1685	0	46	155	19.15	2	1	67	0	82	127	2	0	79	1	0	0	0	1	61	4	4	1	1	1	1	1	2	2	1	1	1	1	120000	3	0	1	1	2	2	5	2	2	2	1	1	0	1	1	2
1686	0	65	155	27.06	3	3	82	1	105	150	3	1	80	2	0	1	1	2	79	4	5	1	1	1	1	1	1	1	1	1	1	1	120000	3	0	1	1	2	2	7	2	2	3	1	1	0	0	2	1
1687	0	48	148	21.91	2	1	87	1	70	133	2	0	72	1	0	0	0	2	66	4	4	1	1	1	1	1	2	2	1	1	1	1	12000	1	0	1	1	2	2	2	1	1	2	1	0	0	1	1	2
1688	0	48.9	151	21.45	2	1	68	0	70	118	1	0	79	1	0	0	0	2	59	3	3	1	1	1	1	1	3	3	1	1	4	3	15000	1	100000	4	2	2	2	6	2	2	2	1	1	0	1	1	2
1689	0	68.9	160	26.91	3	3	95	1	105	187	3	1	92	3	1	2	1	1	55	3	3	1	2	2	1	1	3	3	1	1	2	2	10000	1	0	1	1	4	3	13	3	3	3	0	0	0	1	1	2
1690	0	63.7	167	22.84	2	1	78	0	95	152	3	1	92	3	1	2	1	1	67	4	4	1	1	1	1	1	1	1	1	1	1	1	12000	1	0	1	1	4	3	2	1	1	3	1	1	0	0	2	1
1691	0	47	147	21.75	2	1	81	1	95	143	3	1	73	1	0	1	1	2	66	4	4	1	1	1	1	1	1	1	1	1	1	1	9600	1	0	1	1	2	2	2	1	1	2	0	0	0	1	1	2
1692	0	61.1	151	26.8	3	3	80	1	97	133	2	0	83	2	0	0	0	2	46	2	2	1	2	2	2	2	3	3	3	2	2	2	30000	1	30000	3	2	2	2	7	2	2	2	0	0	0	1	1	2
1693	0	39.5	147	18.28	1	2	91	1	75	121	2	0	84	2	0	0	0	2	75	4	5	1	1	1	1	1	1	2	1	1	1	1	15000	1	0	1	1	2	2	3	1	1	2	0	0	0	1	1	2
1694	0	64.4	158	25.8	3	3	87	0	93	120	2	0	76	1	0	0	0	1	60	4	4	1	2	2	1	1	2	2	1	1	2	2	100000	2	0	1	1	4	3	8	2	2	2	1	1	0	1	1	2
1695	0	50	150	22.22	2	1	63	0	91	119	1	0	86	2	0	0	0	2	70	4	5	1	1	1	1	1	1	1	1	1	4	3	100000	2	0	1	1	2	2	5	2	2	2	1	0	0	0	2	1
1696	0	75	164	27.89	3	3	91	1	98	103	1	0	66	1	0	0	0	1	67	4	4	1	2	2	1	1	1	1	1	1	2	2	10000	1	0	1	1	2	2	2	1	1	2	0	0	0	1	1	2
1697	0	60	141	30.18	3	3	96.5	1	107	115	1	0	83	2	0	0	0	2	58	3	3	1	2	2	1	1	2	2	2	2	2	2	80000	2	20000	3	2	2	2	2	1	1	2	0	0	0	1	1	2
1698	0	61.4	163	23.11	3	3	86	0	88	147	3	1	80	2	0	1	1	1	50	3	3	1	2	2	1	1	3	3	1	1	1	1	180000	3	20000	3	2	2	2	5	2	2	2	0	0	0	1	1	2
1699	0	39.8	145	18.93	2	1	68	0	78	129	2	0	49	1	0	0	0	2	50	3	3	2	2	2	1	1	2	2	1	1	2	2	40000	1	0	1	1	4	3	5	2	2	3	1	1	0	0	2	1
1700	0	42.2	142	20.93	2	1	70	0	82	133	2	0	87	2	0	0	0	2	66	4	4	2	2	2	1	1	1	1	1	1	2	2	10000	1	0	1	1	1	1	3	1	1	3	0	0	0	0	2	1
1701	0	57	146	26.74	3	3	67	0	80	170	3	1	90	3	1	2	1	2	62	4	4	2	2	2	1	1	1	1	1	1	2	2	9600	1	0	1	1	4	3	2	1	1	3	0	1	0	0	2	1
1702	0	53.5	153	22.85	2	1	82	1	97	124	2	0	76	1	0	0	0	2	35	1	1	2	1	1	1	1	2	2	1	1	2	2	72000	2	20000	3	2	2	2	3	1	1	1	1	0	1	1	1	2
1703	0	41.9	142	20.78	2	1	76	0	88	154	3	1	86	2	0	1	1	2	72	4	5	2	2	2	1	1	1	1	1	1	1	1	50000	1	0	1	1	4	3	3	1	1	3	0	0	0	1	1	2
1704	0	57	158	22.83	2	1	84	1	101	101	1	0	70	1	0	0	0	2	60	4	4	2	2	2	1	1	1	1	1	1	4	3	50000	1	0	1	1	2	2	2	1	1	2	0	1	0	0	2	1
1705	0	70.4	160	27.5	3	3	90	1	107	101	1	0	64	1	0	0	0	2	42	2	2	2	2	2	1	1	1	2	1	1	4	3	30000	1	130000	5	2	2	2	3	1	1	2	0	0	1	1	1	2
1706	0	70.2	161	27.08	3	3	94	1	102	130	2	0	76	1	0	0	0	1	42	2	2	2	2	2	3	3	3	3	2	2	2	2	30000	1	130000	5	2	2	2	3	1	1	2	0	0	0	1	1	2
1707	0	73	159	28.88	3	3	82	1	100	133	2	0	79	1	0	0	0	2	35	1	1	2	2	2	2	2	2	2	3	3	2	2	60000	2	100000	4	2	2	2	5	2	2	3	0	0	0	1	1	2
1708	0	45	155	18.73	2	1	76	0	89	111	1	0	78	1	0	0	0	1	70	4	5	1	1	1	1	1	1	1	1	1	4	3	100000	2	0	1	1	2	2	5	2	2	2	1	0	0	0	2	1
1709	0	57	161	21.99	2	1	73	0	86	136	2	0	68	1	0	0	0	1	40	2	2	2	1	1	2	2	3	3	2	2	2	2	10000	1	10000	2	2	2	2	6	2	2	2	0	1	0	0	2	1
1710	0	66	150	29.33	3	3	87	1	104	130	2	0	71	1	0	0	0	2	40	2	2	2	2	2	1	1	1	1	1	1	2	2	20000	1	0	1	1	2	2	6	2	2	2	1	1	0	1	1	2
1711	0	52	149	23.42	3	3	75	0	95	133	2	0	91	3	1	1	1	2	37	1	1	2	2	2	2	2	3	3	2	1	2	2	20000	1	0	1	1	2	2	3	1	1	2	0	0	0	1	1	2
1712	0	79	153	33.75	3	3	98	1	120	120	2	0	81	2	0	0	0	2	41	2	2	2	2	2	1	1	3	3	1	1	2	2	72000	2	30000	3	2	2	2	4	1	1	3	1	1	0	1	1	2
1713	0	40	143	19.56	2	1	84	1	92	142	3	1	77	1	0	1	1	2	63	4	4	2	2	2	1	1	2	2	1	1	2	2	10000	1	0	1	1	4	3	3	1	1	4	1	0	0	0	2	1
1714	0	65	147	30.08	3	3	93	1	104	128	2	0	85	2	0	0	0	2	40	2	2	2	2	2	2	2	3	3	3	3	2	2	30000	1	0	1	1	2	2	5	2	2	2	0	0	1	1	1	2
1715	0	43	150	19.11	2	1	63	0	80	158	3	1	88	2	0	1	1	2	55	3	3	2	2	2	1	1	2	2	1	1	4	3	20000	1	0	1	1	4	3	2	1	1	3	1	1	0	0	2	1
1716	0	48	153	20.5	2	1	69	0	83	138	2	0	78	1	0	0	0	2	56	3	3	2	1	1	1	1	1	2	1	1	1	1	40000	1	0	1	1	2	2	3	1	1	2	0	0	0	1	1	2
1717	0	53	150	23.56	3	3	82	1	91	127	2	0	83	2	0	0	0	2	51	3	3	2	1	1	1	1	2	2	2	1	2	2	30000	1	3000	2	2	2	2	6	2	2	2	1	1	0	0	2	1
1718	0	60	151	26.31	3	3	95	1	97	110	1	0	71	1	0	0	0	2	68	4	4	2	1	1	1	1	1	1	1	1	2	2	12000	1	0	1	1	2	2	7	2	2	3	1	1	0	1	1	2
1719	0	66	150	29.33	3	3	88	0	94	117	1	0	82	2	0	0	0	1	56	3	3	2	2	2	1	1	2	2	1	3	2	2	30000	1	0	1	1	2	2	5	2	2	2	0	1	0	1	1	2
1720	0	63	149	28.38	3	3	97	1	103	135	2	0	75	1	0	0	0	2	59	3	3	2	2	2	1	1	3	2	1	1	2	2	20000	1	150000	5	2	2	2	7	2	2	2	0	0	0	1	1	2
1721	0	48	142	23.8	3	3	67	0	89	105	1	0	74	1	0	0	0	2	45	2	2	1	2	2	1	1	2	2	1	1	4	3	56000	2	0	1	1	2	2	5	2	2	3	0	0	0	0	2	1
1722	0	57	164	21.19	2	1	82	0	97	159	3	1	87	2	0	1	1	1	41	2	2	2	2	2	5	4	3	3	3	3	2	2	30000	1	5000	2	2	2	2	5	2	2	2	1	0	0	0	2	1
1723	0	63	146	29.56	3	3	98	1	102	155	3	1	82	2	0	1	1	2	63	4	4	1	2	2	1	1	1	2	1	1	3	3	20000	1	10000	2	2	2	2	5	2	2	2	1	1	0	0	2	1
1724	0	52	149	23.42	3	3	75	0	95	154	3	1	92	3	1	2	1	2	37	1	1	2	1	1	2	2	3	3	2	1	2	2	20000	1	0	1	1	2	2	3	1	1	2	0	0	0	1	1	2
1725	0	50	149	22.52	2	1	74	0	89	138	2	0	83	2	0	0	0	2	65	4	4	1	2	2	1	1	2	2	1	1	1	1	18000	1	0	1	1	2	2	5	2	2	2	0	0	0	1	1	2
1726	0	42	145	19.98	2	1	69	0	83	146	3	1	95	3	1	2	1	2	52	3	3	1	2	2	1	1	2	2	1	1	4	3	50000	1	0	1	1	2	2	9	2	3	2	0	0	0	0	2	1
1727	0	52	149	23.42	3	3	75	0	95	121	2	0	78	1	0	0	0	2	37	1	1	2	1	1	2	2	3	3	2	1	2	2	20000	1	0	1	1	2	2	3	1	1	2	0	0	0	1	1	2
1728	0	70	161	27.01	3	3	98	1	105	136	2	0	92	3	1	1	1	1	53	3	3	1	2	2	1	1	1	1	1	1	1	1	10000	1	0	1	1	1	1	1	1	1	1	0	0	1	1	1	2
1729	0	65	155	27.06	3	3	99	1	100	125	2	0	81	2	0	0	0	2	59	3	3	1	2	2	1	1	2	2	1	1	2	2	13000	1	2000	2	2	2	2	3	1	1	3	0	0	0	1	1	2
1730	0	64	153	27.34	3	3	92	1	99	134	2	0	76	1	0	0	0	1	49	2	2	1	2	2	1	1	2	2	2	1	2	2	10000	1	0	1	1	2	2	9	2	3	2	1	1	0	1	1	2
1731	0	67	160	26.17	3	3	82	0	95	129	2	0	87	2	0	0	0	1	63	4	4	1	2	2	1	1	3	3	1	1	4	3	60000	2	0	1	1	2	2	6	2	2	3	0	0	0	1	1	2
1732	0	54.2	145	25.78	3	3	89	1	93	128	2	0	80	2	0	0	0	2	67	4	4	5	2	2	1	1	3	3	1	1	4	3	10000	1	0	1	1	2	2	4	1	1	2	0	0	0	1	1	2
1733	0	53	156	21.78	2	1	81	1	92	131	2	0	80	2	0	0	0	2	51	3	3	1	2	2	1	1	2	2	1	1	2	2	15000	1	0	1	1	2	2	3	1	1	2	0	0	0	0	2	1
1734	0	61	141	30.68	3	3	85	1	101	122	2	0	81	2	0	0	0	2	40	2	2	1	2	2	1	1	3	3	1	1	2	2	20000	1	40000	3	2	2	2	4	1	1	2	0	0	0	1	1	2
1735	0	51.5	140	26.28	3	3	82	1	93	162	3	1	88	2	0	1	1	2	37	1	1	1	2	2	1	1	3	3	1	1	4	3	60000	2	0	1	1	2	2	4	1	1	3	0	0	0	0	2	1
1736	0	83	180	25.62	3	3	97	1	104	135	2	0	71	1	0	0	0	1	35	1	1	1	2	2	1	1	3	3	2	2	2	2	20000	1	0	1	1	2	2	5	2	2	2	0	1	1	0	2	1
1737	0	77	152	33.33	3	3	101	1	114	108	1	0	72	1	0	0	0	2	39	1	1	1	2	2	2	2	2	1	1	1	4	3	100000	2	0	1	1	2	2	4	1	1	2	0	0	0	0	2	1
1738	0	81	175	26.45	3	3	95	1	106	159	3	1	104	3	1	2	1	1	43	2	2	1	2	2	1	1	3	3	2	2	2	2	84000	2	0	1	1	2	2	4	1	1	3	0	0	0	0	2	1
1739	0	61	154	25.72	3	3	85	0	96	145	3	1	93	3	1	2	1	1	39	1	1	1	2	2	1	1	3	3	1	1	2	2	20000	1	30000	3	2	2	2	4	1	1	3	0	0	0	0	2	1
1740	0	88	151	38.59	3	3	104	1	118	132	2	0	87	2	0	0	0	2	39	1	1	1	2	2	1	1	2	2	1	1	2	2	100000	2	0	1	1	2	2	5	2	2	2	1	0	0	0	2	1
1741	0	47	153	20.08	2	1	86	1	88	133	2	0	82	2	0	0	0	2	64	4	4	1	2	2	1	1	1	1	1	1	2	2	12000	1	0	1	1	4	3	3	1	1	4	1	1	1	1	1	2
1742	0	54.8	148	25.02	3	3	88	1	96	117	1	0	68	1	0	0	0	2	76	4	5	1	2	2	1	1	1	1	1	1	4	3	30000	1	20000	3	2	4	3	6	2	2	3	0	1	0	1	1	2
1743	0	33	142	16.37	1	2	64	0	81	98	1	0	58	1	0	0	0	2	61	4	4	1	2	2	1	1	1	1	1	1	1	1	100000	2	40000	3	2	4	3	6	2	2	3	0	0	0	1	1	2
1744	0	66	152	28.57	3	3	96	1	105	129	2	0	61	1	0	0	0	2	80	4	6	1	2	2	1	1	1	1	1	1	1	1	9600	1	0	1	1	4	3	7	2	2	3	0	1	0	0	2	1
1745	0	56	147	25.92	3	3	99	1	98	114	1	0	83	2	0	0	0	2	65	4	4	1	2	2	1	1	1	1	1	1	1	1	9600	1	0	1	1	4	3	3	1	1	3	0	0	0	1	1	2
1746	0	58	141	29.17	3	3	85	1	98	147	3	1	88	2	0	1	1	2	41	2	2	1	2	2	1	1	2	2	1	1	4	3	30000	1	0	1	1	2	2	5	2	2	2	0	0	0	0	2	1
1747	0	73	150	32.44	3	3	108	1	104	143	3	1	86	2	0	1	1	2	57	3	3	1	2	2	1	1	2	2	1	1	1	1	96000	2	0	1	1	4	3	6	2	2	3	1	1	0	1	1	2
1748	0	48	144	23.15	3	3	67	0	92	157	3	1	73	1	0	1	1	2	34	1	1	1	2	2	1	1	2	2	1	1	2	2	9600	1	0	1	1	2	2	11	3	3	2	1	0	0	0	2	1
1749	0	66	155	27.47	3	3	91	1	97	139	2	0	80	2	0	0	0	1	54	3	3	1	2	2	1	1	2	2	1	1	2	2	12000	1	0	1	1	2	2	6	2	2	2	0	0	0	1	1	2
1750	0	60	172	20.28	2	1	78	0	91	141	3	1	80	2	0	1	1	1	47	2	2	2	2	2	2	2	2	2	3	2	2	2	20000	1	20000	3	2	2	2	5	2	2	2	0	0	0	1	1	2
1751	0	48	150	21.33	2	1	72	0	88	126	2	0	82	2	0	0	0	2	40	2	2	1	2	2	1	1	3	3	1	1	4	3	60000	2	0	1	1	2	2	4	1	1	3	0	0	0	0	2	1
1752	0	51	151	22.37	2	1	77	0	92	139	2	0	78	1	0	0	0	1	54	3	3	1	2	2	1	1	3	3	2	2	2	2	20000	1	0	1	1	2	2	5	2	2	2	0	1	1	0	2	1
1753	0	43	141	21.63	2	1	78	0	89	134	2	0	76	1	0	0	0	2	56	3	3	1	2	2	1	1	1	1	1	1	2	2	20000	1	30000	3	2	2	2	5	2	2	2	0	0	0	0	2	1
1754	0	55	155	22.89	2	1	77	0	93	137	2	0	86	2	0	0	0	2	39	1	1	1	2	2	1	1	3	3	1	1	2	2	12000	1	100000	4	2	2	2	3	1	1	2	0	0	0	1	1	2
1755	0	51	140	26.02	3	3	80	1	92	147	3	1	80	2	0	1	1	2	42	2	2	1	2	2	1	1	3	3	1	1	4	3	72000	2	0	1	1	2	2	4	1	1	3	0	0	0	1	1	2
1756	0	87	165	31.96	3	3	95	1	104	128	2	0	87	2	0	0	0	1	43	2	2	1	2	2	1	1	2	3	1	1	4	3	60000	2	0	1	1	2	2	4	1	1	3	0	0	0	0	2	1
1757	0	55	150	24.44	3	3	89	1	97	132	2	0	92	3	1	1	1	2	59	3	3	1	2	2	1	1	2	2	1	1	1	1	9700	1	0	1	1	2	2	8	2	2	4	1	1	0	0	2	1
1758	0	60	161	23.15	3	3	90	1	94	143	3	1	89	2	0	1	1	1	75	4	5	1	2	2	1	1	2	2	1	1	1	1	15000	1	0	1	1	4	3	1	1	1	1	0	0	0	1	1	2
1759	0	78	165	28.65	3	3	97	1	104	131	2	0	89	2	0	0	0	1	57	3	3	1	2	2	1	1	2	2	1	1	2	2	30000	1	0	1	1	2	2	4	1	1	2	1	1	0	0	2	1
1760	0	49	145	23.31	3	3	83	1	89	120	2	0	80	2	0	0	0	2	57	3	3	1	2	2	1	1	1	1	1	1	2	2	10000	1	0	1	1	2	2	8	2	2	2	0	0	0	1	1	2
1761	0	44	149	19.82	2	1	71	0	92	142	3	1	79	1	0	1	1	2	65	4	4	1	1	1	1	1	2	2	1	1	3	3	252000	3	0	1	1	2	2	6	2	2	3	0	0	0	0	2	1
1762	0	49	145	23.31	3	3	76	0	70	108	1	0	74	1	0	0	0	2	68	4	4	1	2	2	1	1	1	1	1	1	1	1	50000	1	0	1	1	4	3	4	1	1	4	0	0	0	0	2	1
1763	0	57	157	23.12	3	3	76	0	92	98	1	0	58	1	0	0	0	1	30	1	1	1	2	2	2	2	3	3	2	2	2	2	60000	2	0	1	1	1	1	5	2	2	4	1	1	0	0	2	1
1764	0	58	145	27.59	3	3	97	1	109	114	1	0	80	2	0	0	0	2	44	2	2	1	2	2	1	1	2	2	2	1	2	2	40000	1	0	1	1	2	2	4	1	1	2	1	1	0	1	1	2
1765	0	45	170	15.57	1	2	70	0	88	135	2	0	54	1	0	0	0	1	65	4	4	1	2	2	1	1	2	2	1	1	4	3	10000	1	0	1	1	2	2	2	1	1	2	0	1	0	0	2	1
1766	0	50	155	20.81	2	1	85	1	88	142	3	1	100	3	1	2	1	2	69	4	4	1	2	2	1	1	2	2	2	2	4	3	9600	1	0	1	1	2	2	2	1	1	2	0	0	0	0	2	1
1767	0	35	148	15.98	1	2	86	1	101	146	3	1	83	2	0	1	1	2	47	2	2	1	2	2	1	1	2	2	1	1	2	2	20000	1	30000	3	2	2	2	8	2	2	2	0	0	0	1	1	2
1768	0	51	159	20.17	2	1	72	0	98	133	2	0	88	2	0	0	0	2	45	2	2	1	2	2	1	1	1	2	1	1	4	3	10000	1	0	1	1	2	2	4	1	1	2	1	1	0	0	2	1
1769	0	35	142	17.36	1	2	77	0	95	131	2	0	87	2	0	0	0	2	73	4	5	1	2	2	1	1	1	1	1	1	1	1	87000	2	0	1	1	4	3	2	1	1	1	1	1	1	0	2	1
1770	0	33	147	15.27	1	2	75	0	88	158	3	1	88	2	0	1	1	2	63	4	4	1	2	2	1	1	1	2	1	1	2	2	10000	1	0	1	1	2	2	10	3	3	3	0	0	0	0	2	1
1771	0	32	143	15.65	1	2	72	0	93	107	1	0	62	1	0	0	0	2	64	4	4	1	2	2	1	1	2	2	2	2	4	3	12000	1	0	1	1	2	2	4	1	1	2	0	0	0	0	2	1
1772	0	65	161	25.08	3	3	77	0	92	114	1	0	59	1	0	0	0	1	46	2	2	1	2	2	2	2	3	3	3	3	2	2	40000	1	0	1	1	2	2	7	2	2	2	0	1	0	1	1	2
1773	0	74	160	28.91	3	3	91	1	101	106	1	0	76	1	0	0	0	1	38	1	1	1	2	2	1	1	3	3	2	1	4	3	30000	1	200000	5	2	2	2	1	1	1	1	0	1	0	0	2	1
1774	0	65	155	27.06	3	3	80	0	94	114	1	0	71	1	0	0	0	1	64	4	4	1	2	2	1	1	2	2	1	1	2	2	20000	1	0	1	1	2	2	10	3	3	2	1	1	0	0	2	1
1775	0	68	161	26.23	3	3	85	0	101	112	1	0	75	1	0	0	0	1	43	2	2	1	1	1	2	2	3	3	3	3	4	3	72000	2	0	1	1	1	1	3	1	1	2	0	0	0	0	2	1
1776	0	42	145	19.98	2	1	71	0	83	128	2	0	81	2	0	0	0	2	55	3	3	1	2	2	1	1	1	1	1	1	4	3	30000	1	0	1	1	2	2	6	2	2	2	0	0	0	0	2	1
1777	0	51	147	23.6	3	3	81	1	89	124	2	0	77	1	0	0	0	2	48	2	2	1	2	2	1	1	2	2	2	1	4	3	10000	1	0	1	1	2	2	11	3	3	2	0	0	0	0	2	1
1778	0	44	145	20.93	2	1	70	0	86	138	2	0	90	3	1	1	1	2	59	3	3	1	2	2	1	1	1	1	1	1	4	3	9600	1	0	1	1	2	2	5	2	2	2	0	1	0	0	2	1
1779	0	60	148	27.39	3	3	81	1	97	144	3	1	83	2	0	1	1	2	34	1	1	1	2	2	1	1	3	3	2	2	4	3	20000	1	20000	3	2	2	2	5	2	2	2	0	0	0	0	2	1
1780	0	72	160	28.13	3	3	87	0	99	110	1	0	72	1	0	0	0	1	43	2	2	1	2	2	2	2	3	3	3	3	2	2	40000	1	0	1	1	2	2	5	2	2	2	1	0	0	0	2	1
1781	0	60	145	28.54	3	3	90	1	100	91	1	0	66	1	0	0	0	2	48	2	2	1	2	2	1	1	1	1	1	1	4	3	108000	3	0	1	1	2	2	5	2	2	2	0	0	0	1	1	2
1782	0	47	140	23.98	3	3	76	0	88	125	2	0	79	1	0	0	0	2	65	4	4	1	2	2	1	1	1	1	1	1	4	3	10000	1	0	1	1	2	2	7	2	2	2	0	0	0	0	2	1
1783	0	60	148	27.39	3	3	89	1	100	127	2	0	78	1	0	0	0	2	47	2	2	1	2	2	1	1	2	2	2	1	2	2	90000	2	0	1	1	2	2	3	1	1	2	0	1	0	0	2	1
1784	0	56	147	25.92	3	3	80	1	93	130	2	0	82	2	0	0	0	2	38	1	1	1	2	2	3	3	2	2	2	2	1	1	76000	2	40000	3	2	2	2	4	1	1	2	1	1	0	0	2	1
1785	0	54	152	23.37	3	3	82	1	90	127	2	0	84	2	0	0	0	2	50	3	3	1	2	2	1	1	2	2	1	1	2	2	90000	2	5000	2	2	2	2	4	1	1	2	0	0	1	0	2	1
1786	0	68	160	26.56	3	3	92	1	97	110	1	0	72	1	0	0	0	1	79	4	5	1	2	2	1	1	3	3	1	1	4	3	10000	1	0	1	1	2	2	4	1	1	2	0	0	0	0	2	1
1787	0	41	143	20.05	2	1	73	0	84	128	2	0	81	2	0	0	0	2	67	4	4	1	2	2	1	1	1	1	1	1	1	1	9600	1	0	1	1	4	3	9	2	3	4	0	1	0	1	1	2
1788	0	61	163	22.96	2	1	80	0	95	124	2	0	68	1	0	0	0	1	46	2	2	1	2	2	1	1	3	3	3	2	2	2	150000	3	30000	3	2	2	2	4	1	1	2	0	0	0	0	2	1
1789	0	38	146	17.83	1	2	68	0	78	117	1	0	78	1	0	0	0	2	73	4	5	1	2	2	1	1	1	1	1	1	2	2	200000	3	0	1	1	2	2	7	2	2	4	1	0	0	0	2	1
1790	0	64	155	26.64	3	3	84	1	101	127	2	0	83	2	0	0	0	2	34	1	1	1	2	2	3	3	3	3	3	3	4	3	72000	2	40000	3	2	2	2	3	1	1	2	0	0	0	1	1	2
1791	0	37	147	17.12	1	2	60	0	76	119	1	0	76	1	0	0	0	2	47	2	2	1	2	2	1	1	2	2	1	1	2	2	10000	1	10000	2	2	2	2	7	2	2	2	0	0	0	1	1	2
1792	0	56	160	21.88	2	1	74	0	92	115	1	0	77	1	0	0	0	1	36	1	1	1	2	2	3	3	3	3	3	3	2	2	80000	2	0	1	1	3	3	3	1	1	3	1	0	0	0	2	1
1793	0	62	156	25.48	3	3	93	1	102	133	2	0	87	2	0	0	0	2	47	2	2	1	2	2	1	1	2	2	1	1	1	1	108000	3	30000	3	2	2	2	11	3	3	2	0	0	0	1	1	2
1794	0	60	165	22.04	2	1	87	0	94	130	2	0	80	2	0	0	0	1	46	2	2	1	2	2	1	1	3	3	3	1	4	3	10000	1	0	1	1	3	3	2	1	1	4	0	0	0	1	1	2
1795	0	50	145	23.78	3	3	70	0	94	121	2	0	71	1	0	0	0	2	42	2	2	1	2	2	1	1	2	2	2	2	4	3	108000	3	40000	3	2	2	2	4	1	1	2	0	0	0	0	2	1
1796	0	38	140	19.39	2	1	67	0	88	126	2	0	83	2	0	0	0	2	84	4	6	1	2	2	1	1	1	1	1	1	1	1	12000	1	0	1	1	4	3	8	2	2	3	1	0	1	0	2	1
1797	0	55	146	25.8	3	3	75	0	95	108	1	0	76	1	0	0	0	2	40	2	2	1	2	2	1	1	2	2	1	1	4	3	72000	2	60000	4	2	4	3	3	1	1	3	0	0	0	0	2	1
1798	0	38	155	15.82	1	2	60	0	75	125	2	0	97	3	1	1	1	1	49	2	2	1	2	2	1	1	2	2	1	1	2	2	50000	1	0	1	1	2	2	4	1	1	2	0	0	0	2	3	1
1799	0	45	145	21.4	2	1	70	0	90	149	3	1	94	3	1	2	1	2	32	1	1	1	2	2	1	1	2	2	1	1	2	2	67000	2	0	1	1	1	1	5	2	2	4	0	1	0	1	1	2
1800	0	57	150	25.33	3	3	82	1	100	117	1	0	84	2	0	0	0	2	63	4	4	1	2	2	1	1	2	2	1	1	1	1	100000	2	0	1	1	2	2	2	1	1	4	0	1	0	1	1	2
1801	0	36	146	16.89	1	2	65	0	77	126	2	0	81	2	0	0	0	1	68	4	4	1	2	2	1	1	1	1	1	1	1	1	9600	1	0	1	1	1	1	7	2	2	3	0	0	0	1	1	2
1802	0	39	150	17.33	1	2	65	0	80	140	3	1	88	2	0	1	1	2	57	3	3	1	2	2	1	1	1	1	1	1	4	3	40000	1	0	1	1	4	3	13	3	3	3	0	1	0	0	2	1
1803	0	72	155	29.97	3	3	102	1	104	122	2	0	75	1	0	0	0	2	40	2	2	1	1	1	1	1	3	3	3	2	2	2	30000	1	20000	3	2	2	2	8	2	2	2	0	1	0	0	2	1
1804	0	41	140	20.92	2	1	79	0	86	133	2	0	71	1	0	0	0	2	69	4	4	1	2	2	1	1	1	1	1	1	1	1	80000	2	0	1	1	2	2	9	2	3	3	0	0	0	0	2	1
1805	0	57	150	25.33	3	3	80	1	97	168	3	1	75	1	0	1	1	2	50	3	3	1	2	2	1	1	2	2	1	1	2	2	10000	1	0	1	1	2	2	7	2	2	2	0	0	0	1	1	2
1806	0	74	147	34.24	3	3	89	1	113	163	3	1	100	3	1	2	1	2	33	1	1	1	2	2	6	4	3	3	3	3	1	1	20000	1	40000	3	2	2	2	4	1	1	2	0	0	0	1	1	2
1807	0	51	150	22.67	2	1	80	1	94	118	1	0	66	1	0	0	0	2	72	4	5	1	1	1	1	1	1	1	1	1	1	1	9600	1	0	1	1	2	2	7	2	2	2	0	0	0	1	1	2
1808	0	48	150	21.33	2	1	75	0	80	107	1	0	63	1	0	0	0	2	60	4	4	1	2	2	1	1	1	1	1	1	1	1	9700	1	0	1	1	2	2	5	2	2	3	0	1	0	1	1	2
1809	0	45	140	22.96	2	1	82	1	89	106	1	0	76	1	0	0	0	2	66	4	4	1	2	2	1	1	1	1	1	1	2	2	10000	1	0	1	1	4	3	8	2	2	3	0	0	0	1	1	2
1810	0	49	150	21.78	2	1	80	1	88	113	1	0	64	1	0	0	0	2	67	4	4	1	2	2	1	1	1	1	1	1	1	1	18000	1	0	1	1	4	3	8	2	2	3	0	1	0	1	1	2
1811	0	51	165	18.73	2	1	67	0	91	110	1	0	76	1	0	0	0	2	52	3	3	1	2	2	1	1	3	3	3	3	4	3	96000	2	0	1	1	4	3	10	3	3	4	1	0	1	1	1	2
1812	0	37	140	18.88	2	1	70	0	81	110	1	0	74	1	0	0	0	2	84	4	6	1	2	2	1	1	1	1	1	1	1	1	20000	1	0	1	1	4	3	5	2	2	3	1	1	0	0	2	1
1813	0	65	146	30.49	3	3	89	1	100	135	2	0	80	2	0	0	0	2	37	1	1	1	2	2	1	1	2	1	1	1	2	2	60000	2	16000	3	2	2	2	15	3	3	2	1	0	0	0	2	1
1814	0	59	161	22.76	2	1	84	0	92	135	2	0	76	1	0	0	0	1	50	3	3	1	2	2	1	1	2	2	1	1	4	3	40000	1	0	1	1	2	2	9	2	3	2	0	0	0	1	1	2
1815	0	58	150	25.78	3	3	82	1	98	132	2	0	78	1	0	0	0	2	42	2	2	1	2	2	1	1	2	1	1	1	4	3	20000	1	60000	4	2	2	2	8	2	2	4	0	0	0	0	2	1
1816	0	37	152	16.01	1	2	61	0	79	149	3	1	94	3	1	2	1	1	49	2	2	1	2	2	4	3	2	2	1	1	4	3	40000	1	0	1	1	2	2	8	2	2	2	0	1	0	1	1	2
1817	0	47	160	18.36	1	2	68	0	84	155	3	1	82	2	0	1	1	1	46	2	2	1	2	2	1	1	2	2	1	1	2	2	108000	3	0	1	1	3	3	4	1	1	3	0	1	0	0	2	1
1818	0	45	145	21.4	2	1	74	0	87	111	1	0	69	1	0	0	0	2	57	3	3	1	2	2	1	1	2	2	1	1	1	1	96000	2	0	1	1	2	2	5	2	2	2	0	0	0	1	1	2
1819	0	57	152	24.67	3	3	80	1	100	114	1	0	75	1	0	0	0	2	50	3	3	1	2	2	1	1	2	3	1	1	4	3	50000	1	0	1	1	2	2	9	2	3	2	0	0	0	0	2	1
1820	0	40	150	17.78	1	2	79	0	84	150	3	1	68	1	0	1	1	2	68	4	4	2	1	1	1	1	1	1	1	1	2	2	9600	1	0	1	1	4	3	9	2	3	3	0	0	0	1	1	2
1821	0	48	160	18.75	2	1	73	0	90	136	2	0	78	1	0	0	0	1	49	2	2	1	2	2	1	1	2	2	1	1	2	2	30000	1	0	1	1	1	1	10	3	3	2	1	0	0	0	2	1
1822	0	30	145	14.27	1	2	62	0	80	139	2	0	95	3	1	1	1	2	44	2	2	1	2	2	1	1	2	2	1	1	1	1	108000	3	0	1	1	2	2	8	2	2	2	1	1	0	0	2	1
1823	0	50	162	19.05	2	1	73	0	90	131	2	0	70	1	0	0	0	1	40	2	2	1	2	2	2	2	3	3	3	3	2	2	60000	2	25000	3	2	2	2	4	1	1	2	0	0	0	0	2	1
1824	0	68	162	25.91	3	3	87	0	97	120	2	0	72	1	0	0	0	1	38	1	1	1	2	2	1	1	2	2	1	1	1	1	80000	2	40000	3	2	2	2	5	2	2	2	0	0	0	0	2	1
1825	0	40	155	16.65	1	2	64	0	83	122	2	0	90	3	1	1	1	1	47	2	2	3	2	2	1	1	2	2	2	2	4	3	20000	1	0	1	1	2	2	4	1	1	4	0	0	0	0	2	1
1826	0	42	162	16	1	2	74	0	83	108	1	0	65	1	0	0	0	1	53	3	3	3	2	2	1	1	2	3	1	1	4	3	36000	1	0	1	1	2	2	4	1	1	2	0	0	0	0	2	1
1827	0	34	151	14.91	1	2	60	0	85	136	2	0	81	2	0	0	0	2	54	3	3	3	2	2	1	1	1	1	1	1	4	3	40000	1	0	1	1	4	3	4	1	1	3	1	0	0	0	2	1
1828	0	48	161	18.52	2	1	68	0	92	111	1	0	76	1	0	0	0	2	32	1	1	3	2	2	1	1	2	2	1	1	1	1	70000	2	40000	3	2	2	2	6	2	2	2	0	0	0	1	1	2
1829	0	52	144	25.08	3	3	85	1	97	145	3	1	98	3	1	2	1	2	53	3	3	3	2	2	1	1	2	2	1	1	4	3	30000	1	12000	3	2	2	2	3	1	1	2	0	1	0	0	2	1
1830	0	52	165	19.1	2	1	75	0	89	114	1	0	70	1	0	0	0	2	53	3	3	3	1	1	1	1	1	1	1	1	2	2	12000	1	0	1	1	2	2	2	1	1	2	0	0	1	0	2	1
1831	0	43	163	16.18	1	2	67	0	81	119	1	0	66	1	0	0	0	1	42	2	2	3	2	2	1	1	1	1	1	1	2	2	20000	1	50000	3	2	2	2	5	2	2	2	0	0	1	0	2	1
1832	0	60	149	27.03	3	3	90	1	97	130	2	0	80	2	0	0	0	2	50	3	3	3	2	2	1	1	1	1	1	1	2	2	15000	1	0	1	1	2	2	3	1	1	2	0	0	1	0	2	1
1833	0	55	167	19.72	2	1	73	0	90	147	3	1	104	3	1	2	1	1	48	2	2	3	2	2	1	1	1	1	1	1	2	2	20000	1	0	1	1	2	2	5	2	2	2	0	0	1	0	2	1
1834	0	44	150	19.56	2	1	71	0	83	137	2	0	84	2	0	0	0	2	67	4	4	3	2	2	1	1	1	1	1	1	2	2	50000	1	80000	4	2	3	3	9	2	3	2	0	0	1	0	2	1
1835	0	39	140	19.9	2	1	66	0	84	82	1	0	54	1	0	0	0	2	61	4	4	3	1	1	1	1	1	1	1	1	2	2	35000	1	15000	3	2	4	3	1	1	1	2	0	0	0	0	2	1
1836	0	82	180	25.31	3	3	87	0	108	142	3	1	80	2	0	1	1	1	59	3	3	3	1	1	1	1	1	1	1	1	2	2	84000	2	30000	3	2	1	1	2	1	1	2	0	0	0	0	2	1
1837	0	51	161	19.68	2	1	70	0	88	151	3	1	93	3	1	2	1	1	50	3	3	4	2	2	1	1	1	1	1	1	2	2	54000	2	70000	4	2	2	2	5	2	2	2	0	0	0	0	2	1
1838	0	56	167	20.08	2	1	76	0	91	125	2	0	82	2	0	0	0	2	56	3	3	5	1	1	2	2	3	3	3	3	2	2	30000	1	0	1	1	4	3	2	1	1	2	0	0	0	0	2	1
1839	0	59	152	25.54	3	3	85	1	95	127	2	0	81	2	0	0	0	2	52	3	3	5	1	1	1	1	3	3	1	2	2	2	30000	1	0	1	1	4	3	4	1	1	2	0	0	0	0	2	1
1840	0	53	157	21.5	2	1	72	0	93	131	2	0	70	1	0	0	0	2	45	2	2	5	1	1	2	2	2	3	3	3	2	2	15000	1	30000	3	2	2	2	3	1	1	4	0	0	0	0	2	1
1841	0	75	164	27.89	3	3	93	1	105	134	2	0	90	3	1	1	1	2	60	4	4	5	1	1	4	3	3	3	3	3	2	2	15000	1	30000	3	2	2	2	5	2	2	3	0	0	0	0	2	1
1842	0	54	156	22.19	2	1	71	0	91	122	2	0	76	1	0	0	0	2	47	2	2	5	1	1	1	1	3	3	2	2	2	2	30000	1	200000	5	2	4	3	4	1	1	2	0	0	0	0	2	1
1843	0	72	175	23.51	3	3	87	1	100	165	3	1	76	1	0	1	1	2	51	3	3	5	1	1	1	1	2	3	1	1	2	2	10000	1	0	1	1	2	2	11	3	3	2	0	0	1	0	2	1
1844	0	60	152	25.97	3	3	88	1	93	116	1	0	71	1	0	0	0	2	67	4	4	5	1	1	2	2	3	3	3	3	2	2	15000	1	25000	3	2	4	3	1	1	1	2	0	0	1	0	2	1
1845	0	53	154	22.35	2	1	68	0	93	139	2	0	95	3	1	1	1	2	48	2	2	5	1	1	1	1	3	3	3	3	2	2	180000	3	0	1	1	4	3	3	1	1	4	0	0	1	0	2	1
1846	0	52	165	19.1	2	1	76	0	93	95	1	0	59	1	0	0	0	1	39	1	1	4	2	2	2	2	3	3	2	2	2	2	30000	1	0	1	1	2	2	6	2	2	1	0	0	0	0	2	1
1847	0	52	167	18.65	2	1	76	0	96	126	2	0	70	1	0	0	0	1	60	4	4	3	2	2	1	1	1	1	1	1	2	2	60000	2	400000	5	2	2	2	3	1	1	2	0	0	0	0	2	1
1848	0	68	160	26.56	3	3	95	1	104	109	1	0	72	1	0	0	0	2	54	3	3	3	2	2	1	1	1	1	1	1	2	2	30000	1	50000	3	2	2	2	5	2	2	2	0	0	0	0	2	1
1849	0	53	148	24.2	3	3	72	0	98	120	2	0	64	1	0	0	0	2	36	1	1	3	1	1	1	1	1	1	1	1	2	2	30000	1	0	1	1	2	2	4	1	1	3	0	0	0	0	2	1
1850	0	63	158	25.24	3	3	84	0	99	146	3	1	92	3	1	2	1	1	41	2	2	3	1	1	1	1	1	1	1	1	2	2	25000	1	20000	3	2	2	2	4	1	1	4	1	0	0	0	2	1
1851	0	58	166	21.05	2	1	84	0	99	121	2	0	76	1	0	0	0	1	72	4	5	4	2	2	1	1	1	1	1	1	2	2	10000	1	7500	2	2	2	2	4	1	1	1	0	0	0	0	2	1
1852	0	49	160	19.14	2	1	70	0	90	130	2	0	87	2	0	0	0	2	54	3	3	4	2	2	1	1	2	2	1	1	2	2	9600	1	0	1	1	2	2	4	1	1	2	0	0	0	0	2	1
1853	0	52	165	19.1	2	1	70	0	88	123	2	0	92	3	1	1	1	1	62	4	4	4	1	1	1	1	1	1	1	1	2	2	60000	2	0	1	1	2	2	6	2	2	2	0	0	0	0	2	1
1854	0	55	160	21.48	2	1	65	0	93	158	3	1	101	3	1	2	1	2	58	3	3	4	2	2	1	1	1	1	1	1	2	2	60000	2	0	1	1	2	2	4	1	1	2	0	0	1	0	2	1
1855	0	57	150	25.33	3	3	85	1	97	108	1	0	73	1	0	0	0	2	30	1	1	4	2	2	1	1	1	1	1	1	2	2	20000	1	0	1	1	2	2	4	1	1	2	0	0	1	0	2	1
1856	0	53	158	21.23	2	1	73	0	95	146	3	1	89	2	0	1	1	2	38	1	1	3	1	1	3	3	3	3	3	3	2	2	75000	2	0	1	1	2	2	4	1	1	2	0	0	1	0	2	1
1857	0	37	155	15.4	1	2	70	0	78	153	3	1	100	3	1	2	1	2	54	3	3	2	2	2	1	1	1	1	1	1	2	2	12000	1	35000	3	2	2	2	2	1	1	2	0	0	1	0	2	1
1858	0	73	170	25.26	3	3	91	1	104	133	2	0	83	2	0	0	0	1	61	4	4	3	2	2	1	1	1	1	1	1	2	2	30000	1	0	1	1	2	2	5	2	2	2	0	0	1	0	2	1
1859	0	44	150	19.56	2	1	62	0	95	142	3	1	79	1	0	1	1	2	47	2	2	3	1	1	1	1	1	1	1	1	2	2	120000	3	0	1	1	2	2	3	1	1	2	0	0	0	0	2	1
1860	1	50	162	19.05	2	1	68	0	90	135	2	0	78	1	0	0	0	2	49	2	2	3	1	1	1	1	1	1	1	1	2	2	50000	1	80000	4	2	2	2	5	2	2	2	0	0	0	0	2	1
1861	0	72	162	27.43	3	3	91	1	107	118	1	0	69	1	0	0	0	1	46	2	2	4	1	1	1	1	1	1	1	1	2	2	20000	1	0	1	1	2	2	5	2	2	2	0	0	0	0	2	1
1862	0	62	161	23.92	3	3	75	0	91	130	2	0	87	2	0	0	0	1	52	3	3	3	1	1	1	1	1	1	1	1	2	2	12000	1	10000	2	2	2	2	5	2	2	2	0	0	0	0	2	1
1863	0	53	160	20.7	2	1	72	0	94	126	2	0	76	1	0	0	0	2	36	1	1	3	2	2	1	1	1	1	1	1	2	2	200000	3	0	1	1	2	2	2	1	1	2	0	0	0	0	2	1
1864	0	58	160	22.66	2	1	73	0	90	121	2	0	80	2	0	0	0	1	56	3	3	3	2	2	1	1	1	1	1	1	2	2	30000	1	0	1	1	2	2	5	2	2	2	0	0	0	0	2	1
1865	0	60	162	22.86	2	1	71	0	90	114	1	0	97	3	1	1	1	1	53	3	3	3	2	2	1	1	1	1	1	1	2	2	250000	3	0	1	1	2	2	3	1	1	2	0	0	1	0	2	1
1866	0	58	148	26.48	3	3	93	1	100	154	3	1	94	3	1	2	1	2	30	1	1	3	2	2	1	1	1	1	1	1	2	2	81000	2	0	1	1	2	2	5	2	2	2	0	0	1	0	2	1
1867	0	58	160	22.66	2	1	80	0	95	123	2	0	77	1	0	0	0	1	37	1	1	3	1	1	1	1	1	1	1	1	2	2	108000	3	0	1	1	4	3	4	1	1	2	0	0	1	0	2	1
1868	0	48	160	18.75	2	1	71	0	90	128	2	0	67	1	0	0	0	1	57	3	3	3	1	1	1	1	1	1	1	1	2	2	180000	3	0	1	1	2	2	5	2	2	2	0	0	1	0	2	1
1869	1	76	165	27.92	3	3	95	1	115	135	2	0	99	3	1	1	1	1	67	4	4	4	2	2	1	1	1	1	1	1	2	2	100000	2	0	1	1	4	3	2	1	1	2	0	0	1	0	2	1
1870	0	65	168	23.03	3	3	97	1	100	147	3	1	87	2	0	1	1	1	45	2	2	4	2	2	1	1	2	2	1	1	2	2	70000	2	100000	4	2	4	3	4	1	1	2	0	0	0	0	2	1
1871	0	53	155	22.06	2	1	75	0	96	115	1	0	70	1	0	0	0	2	43	2	2	2	1	1	1	1	1	1	1	1	2	2	10000	1	100000	4	2	2	2	3	1	1	2	0	0	0	0	2	1
1872	0	37	154	15.6	1	2	70	0	78	142	3	1	82	2	0	1	1	2	35	1	1	2	1	1	1	1	1	2	1	1	2	2	15000	1	0	1	1	2	2	5	2	2	2	0	0	0	0	2	1
1873	0	48	140	24.49	3	3	75	0	93	148	3	1	80	2	0	1	1	1	72	4	5	5	1	1	1	1	1	1	1	1	2	2	120000	3	0	1	1	2	2	4	1	1	3	0	0	0	0	2	1
1874	0	65	147	30.08	3	3	88	0	107	120	2	0	67	1	0	0	0	1	77	4	5	5	1	1	2	2	2	2	1	1	2	2	9600	1	0	1	1	2	2	4	1	1	2	0	0	0	0	2	1
1875	0	45	143	22.01	2	1	71	0	92	136	2	0	101	3	1	1	1	1	67	4	4	5	1	1	1	1	2	2	2	2	2	2	12000	1	0	1	1	2	2	8	2	2	2	0	0	0	0	2	1
1876	0	52	136	28.11	3	3	92	1	93	125	2	0	72	1	0	0	0	2	62	4	4	4	1	1	2	2	2	2	2	2	2	2	12000	1	0	1	1	2	2	6	2	2	2	0	0	0	0	2	1
1877	0	58	155	24.14	3	3	72	0	97	135	2	0	54	1	0	0	0	1	80	4	6	4	1	1	2	2	2	2	1	1	2	2	180000	3	0	1	1	2	2	4	1	1	2	0	0	0	0	2	1
1878	0	73	150	32.44	3	3	99	1	108	124	2	0	66	1	0	0	0	1	51	3	3	4	1	1	2	2	2	2	2	2	2	2	250000	3	0	1	1	2	2	3	1	1	2	0	0	0	0	2	1
1879	0	56	145	26.63	3	3	81	1	98	131	2	0	85	2	0	0	0	2	62	4	4	4	1	1	1	1	2	1	1	2	2	2	12000	1	0	1	1	2	2	3	1	1	2	0	0	0	0	2	1
1880	0	63	145	29.96	3	3	91	1	105	150	3	1	98	3	1	2	1	1	61	4	4	3	1	1	1	1	1	1	1	1	2	2	18000	1	0	1	1	2	2	5	2	2	2	0	0	0	0	2	1
1881	0	60	150	26.67	3	3	89	0	100	130	2	0	79	1	0	0	0	1	62	4	4	3	1	1	2	2	3	3	2	2	2	2	12000	1	0	1	1	2	2	3	1	1	2	0	0	0	0	2	1
1882	0	58	140	29.59	3	3	93	1	100	138	2	0	75	1	0	0	0	1	49	2	2	2	1	1	1	1	2	2	2	2	2	2	21000	1	0	1	1	2	2	8	2	2	2	0	0	0	0	2	1
1883	0	90	155	37.46	3	3	110	1	113	128	2	0	74	1	0	0	0	2	67	4	4	2	1	1	2	2	2	2	2	2	2	2	9600	1	0	1	1	2	2	3	1	1	2	0	0	0	0	2	1
1884	0	68	150	30.22	3	3	100	1	95	143	3	1	79	1	0	1	1	2	65	4	4	2	1	1	1	1	1	1	1	1	2	2	180000	3	0	1	1	2	2	4	1	1	2	0	0	0	0	2	1
1885	0	60	160	23.44	3	3	78	0	98	145	3	1	93	3	1	2	1	2	30	1	1	3	1	1	1	1	3	3	2	3	2	2	10000	1	2000	2	2	2	2	3	1	1	2	0	0	0	0	2	1
1886	0	46	160	17.97	1	2	74	0	96	113	1	0	65	1	0	0	0	1	39	1	1	6	1	1	2	2	2	2	2	2	2	2	84000	2	0	1	1	2	2	3	1	1	2	0	0	0	0	2	1
1887	0	57	155	23.73	3	3	84	0	97	105	1	0	65	1	0	0	0	1	60	4	4	5	1	1	1	1	1	1	1	1	2	2	9600	1	0	1	1	2	2	7	2	2	2	0	0	0	0	2	1
1888	0	48	140	24.49	3	3	75	0	93	121	2	0	80	2	0	0	0	1	72	4	5	5	1	1	1	1	1	1	1	1	2	2	9600	1	0	1	1	2	2	4	1	1	3	0	0	0	0	2	1
1889	0	65	147	30.08	3	3	88	0	107	173	3	1	102	3	1	2	1	1	77	4	5	5	1	1	2	2	2	2	1	1	2	2	18000	1	0	1	1	2	2	4	1	1	2	0	0	0	0	2	1
1890	0	45	143	22.01	2	1	71	0	92	123	2	0	69	1	0	0	0	1	67	4	4	5	1	1	1	1	2	2	2	2	2	2	180000	3	0	1	1	2	2	8	2	2	2	0	0	0	0	2	1
1891	0	52	136	28.11	3	3	92	1	93	124	2	0	75	1	0	0	0	2	62	4	4	4	1	1	2	2	2	2	2	2	2	2	12000	1	0	1	1	2	2	6	2	2	2	0	0	0	0	2	1
1892	0	58	155	24.14	3	3	72	0	97	141	3	1	71	1	0	1	1	1	80	4	6	4	1	1	2	2	2	2	1	1	2	2	20000	1	0	1	1	2	2	4	1	1	2	0	0	0	0	2	1
1893	0	73	150	32.44	3	3	99	1	108	136	2	0	92	3	1	1	1	1	51	3	3	4	1	1	2	2	2	2	2	2	2	2	34000	1	0	1	1	2	2	3	1	1	2	0	0	0	0	2	1
1894	0	56	145	26.63	3	3	81	1	98	122	2	0	80	2	0	0	0	2	62	4	4	4	1	1	1	1	2	1	1	2	2	2	20000	1	0	1	1	2	2	3	1	1	2	0	0	0	0	2	1
1895	0	63	145	29.96	3	3	91	1	105	159	3	1	80	2	0	1	1	1	61	4	4	3	1	1	1	1	1	1	1	1	2	2	30000	1	0	1	1	2	2	5	2	2	2	0	0	0	0	2	1
1896	0	60	150	26.67	3	3	89	0	100	124	2	0	82	2	0	0	0	1	62	4	4	3	1	1	2	2	3	3	2	2	2	2	25000	1	0	1	1	2	2	3	1	1	2	0	0	0	0	2	1
1897	0	58	140	29.59	3	3	93	1	100	118	1	0	75	1	0	0	0	1	49	2	2	2	1	1	1	1	2	2	2	2	2	2	21000	1	0	1	1	2	2	8	2	2	2	0	0	0	0	2	1
1898	0	90	155	37.46	3	3	110	1	113	135	2	0	89	2	0	0	0	2	67	4	4	2	1	1	2	2	2	2	2	2	2	2	25000	1	0	1	1	2	2	3	1	1	2	0	0	0	0	2	1
1899	0	68	150	30.22	3	3	100	1	95	141	3	1	71	1	0	1	1	2	65	4	4	2	1	1	1	1	1	1	1	1	2	2	34000	1	0	1	1	2	2	4	1	1	2	0	0	0	0	2	1
1900	0	60	160	23.44	3	3	78	0	98	135	2	0	75	1	0	0	0	2	30	1	1	3	1	1	1	1	3	3	2	3	2	2	10000	1	2000	2	2	2	2	3	1	1	2	0	0	0	0	2	1
1901	0	56	160	21.88	2	1	74	0	96	118	1	0	72	1	0	0	0	1	39	1	1	6	1	1	2	2	2	2	2	2	2	2	84000	2	0	1	1	2	2	3	1	1	2	0	0	0	0	2	1
1902	0	57	155	23.73	3	3	84	0	97	132	2	0	77	1	0	0	0	1	60	4	4	5	1	1	1	1	1	1	1	1	2	2	10000	1	0	1	1	2	2	7	2	2	2	0	0	0	0	2	1
1903	0	48	140	24.49	3	3	75	0	93	134	2	0	83	2	0	0	0	1	72	4	5	5	1	1	1	1	1	1	1	1	2	2	9600	1	0	1	1	2	2	4	1	1	3	0	0	0	0	2	1
1904	0	65	147	30.08	3	3	88	0	107	133	2	0	75	1	0	0	0	1	77	4	5	5	1	1	2	2	2	2	1	1	2	2	12000	1	0	1	1	2	2	4	1	1	2	0	0	0	0	2	1
1905	0	45	143	22.01	2	1	71	0	92	146	3	1	92	3	1	2	1	1	67	4	4	5	1	1	1	1	2	2	2	2	2	2	9600	1	0	1	1	2	2	8	2	2	2	0	0	0	0	2	1
1906	0	52	136	28.11	3	3	92	1	93	109	1	0	58	1	0	0	0	2	62	4	4	4	1	1	2	2	2	2	2	2	2	2	9600	1	0	1	1	2	2	6	2	2	2	0	0	0	0	2	1
1907	0	58	155	24.14	3	3	72	0	97	131	2	0	80	2	0	0	0	1	80	4	6	4	1	1	2	2	2	2	1	1	2	2	12000	1	0	1	1	2	2	4	1	1	2	0	0	0	0	2	1
1908	0	73	150	32.44	3	3	99	1	108	125	2	0	81	2	0	0	0	1	51	3	3	4	1	1	2	2	2	2	2	2	2	2	100000	2	0	1	1	2	2	3	1	1	2	0	0	0	0	2	1
1909	0	56	145	26.63	3	3	81	1	98	141	3	1	89	2	0	1	1	2	62	4	4	4	1	1	1	1	2	1	1	2	2	2	9600	1	0	1	1	2	2	3	1	1	2	0	0	0	0	2	1
1910	0	63	145	29.96	3	3	91	1	105	127	2	0	76	1	0	0	0	1	61	4	4	3	1	1	1	1	1	1	1	1	2	2	12000	1	0	1	1	2	2	5	2	2	2	0	0	0	0	2	1
1911	0	60	150	26.67	3	3	89	0	100	127	2	0	80	2	0	0	0	1	62	4	4	3	1	1	2	2	3	3	2	2	2	2	84000	2	0	1	1	2	2	3	1	1	2	0	0	0	0	2	1
1912	0	58	140	29.59	3	3	93	1	100	170	3	1	122	3	1	2	1	1	49	2	2	2	1	1	1	1	2	2	2	2	2	2	21000	1	0	1	1	2	2	8	2	2	2	0	0	0	0	2	1
1913	0	90	155	37.46	3	3	110	1	113	120	2	0	71	1	0	0	0	2	67	4	4	2	1	1	2	2	2	2	2	2	2	2	12000	1	0	1	1	2	2	3	1	1	2	0	0	0	0	2	1
1914	0	68	150	30.22	3	3	100	1	95	127	2	0	72	1	0	0	0	2	65	4	4	2	1	1	1	1	1	1	1	1	2	2	12000	1	0	1	1	2	2	4	1	1	2	0	0	0	0	2	1
1915	0	60	160	23.44	3	3	78	0	98	106	1	0	64	1	0	0	0	2	30	1	1	3	1	1	1	1	3	3	2	3	2	2	10000	1	2000	2	2	2	2	3	1	1	2	0	0	0	0	2	1
1916	0	56	160	21.88	2	1	74	0	96	123	2	0	89	2	0	0	0	1	39	1	1	6	1	1	2	2	2	2	2	2	2	2	75000	2	0	1	1	2	2	3	1	1	2	0	0	0	0	2	1
1917	0	57	155	23.73	3	3	84	0	97	127	2	0	78	1	0	0	0	1	60	4	4	5	1	1	1	1	1	1	1	1	2	2	18000	1	0	1	1	2	2	7	2	2	2	0	0	0	0	2	1
1918	0	52	152	22.51	2	1	76	0	94	121	2	0	84	2	0	0	0	2	44	2	2	3	1	1	1	1	2	2	1	1	1	1	180000	3	0	1	1	2	2	4	1	1	2	0	0	0	0	2	1
1919	0	49	145	23.31	3	3	72	0	88	135	2	0	75	1	0	0	0	2	41	2	2	3	1	1	1	1	1	2	1	1	4	3	85000	2	0	1	1	2	2	7	2	2	2	0	0	0	0	2	1
1920	0	65	150	28.89	3	3	88	1	108	135	2	0	71	1	0	0	0	2	50	3	3	3	1	1	1	1	2	2	1	1	4	3	9600	1	0	1	1	2	2	5	2	2	2	0	0	0	2	3	1
1921	0	47	143	22.98	2	1	75	0	92	128	2	0	78	1	0	0	0	2	44	2	2	3	1	1	1	1	2	2	1	1	4	3	25000	1	0	1	1	2	2	3	1	1	2	0	1	1	1	1	2
1922	0	64	166	23.23	3	3	89	0	100	120	2	0	82	2	0	0	0	1	53	3	3	3	1	1	1	1	1	1	1	1	4	3	80000	2	0	1	1	3	3	1	1	1	1	0	0	0	0	2	1
1923	0	41	160	16.02	1	2	71	0	81	120	2	0	76	1	0	0	0	1	78	4	5	3	1	1	1	1	2	2	1	1	1	1	12000	1	0	1	1	2	2	5	2	2	2	0	0	0	1	1	2
1924	0	69	160	26.95	3	3	91	1	99	147	3	1	88	2	0	1	1	1	53	3	3	3	1	1	1	1	3	2	1	1	3	3	20000	1	0	1	1	2	2	6	2	2	2	0	0	0	1	1	2
1925	0	73	165	26.81	3	3	85	0	93	118	1	0	66	1	0	0	0	1	48	2	2	3	1	1	1	1	2	2	1	1	4	3	10000	1	0	1	1	2	2	4	1	1	2	0	0	0	0	2	1
1926	0	48	150	21.33	2	1	74	0	92	114	1	0	69	1	0	0	0	2	73	4	5	3	1	1	1	1	1	1	1	1	1	1	70000	2	0	1	1	2	2	4	1	1	2	1	0	0	0	2	1
1927	0	45	142	22.32	2	1	83	1	96	148	3	1	82	2	0	1	1	2	70	4	5	3	1	1	1	1	1	1	1	1	1	1	100000	2	0	1	1	2	2	7	2	2	3	1	1	0	1	1	2
1928	0	56	160	21.88	2	1	74	0	96	125	2	0	76	1	0	0	0	2	52	3	3	3	1	1	1	1	1	1	1	1	4	3	70000	2	0	1	1	2	2	5	2	2	2	0	0	0	2	3	1
1929	0	57	155	23.73	3	3	84	1	97	106	1	0	82	2	0	0	0	2	58	3	3	3	1	1	1	1	1	1	1	1	1	1	9700	1	0	1	1	4	3	5	2	2	3	0	1	0	1	1	2
1930	1	48	140	24.49	3	3	75	0	93	141	3	1	80	2	0	1	1	2	46	2	2	3	1	1	1	1	2	2	1	1	4	3	34000	1	0	1	1	2	2	5	2	2	2	0	0	0	1	1	2
1931	0	65	147	30.08	3	3	88	1	107	109	1	0	70	1	0	0	0	2	49	2	2	3	1	1	1	1	1	1	1	1	4	3	30000	1	0	1	1	2	2	6	2	2	2	0	1	0	1	1	2
1932	0	45	143	22.01	2	1	71	0	92	121	2	0	85	2	0	0	0	2	48	2	2	3	1	1	1	1	2	2	1	1	4	3	66000	2	0	1	1	2	2	6	2	2	2	0	1	0	1	1	2
1933	0	52	136	28.11	3	3	92	1	93	112	1	0	61	1	0	0	0	2	73	4	5	3	1	1	1	1	1	1	1	1	1	1	9600	1	0	1	1	2	2	3	1	1	3	0	0	0	0	2	1
1934	0	58	155	24.14	3	3	72	0	97	125	2	0	73	1	0	0	0	2	35	1	1	3	1	1	1	1	3	3	1	1	2	2	60000	2	25000	3	2	2	2	4	1	1	2	0	0	0	0	2	1
1935	0	73	150	32.44	3	3	99	1	108	114	1	0	59	1	0	0	0	2	54	3	3	3	1	1	1	1	3	3	1	1	4	3	10000	1	0	1	1	2	2	5	2	2	2	0	0	0	0	2	1
1936	0	56	145	26.63	3	3	81	1	98	154	3	1	85	2	0	1	1	2	35	1	1	3	1	1	1	1	3	3	1	1	4	3	98000	2	0	1	1	2	2	4	1	1	2	0	1	0	0	2	1
1937	0	63	145	29.96	3	3	91	1	105	135	2	0	79	1	0	0	0	2	46	2	2	3	1	1	1	1	1	1	1	1	4	3	50000	1	0	1	1	2	2	5	2	2	2	0	0	0	0	2	1
1938	0	60	150	26.67	3	3	89	1	100	116	1	0	59	1	0	0	0	2	65	4	4	3	1	1	1	1	1	1	1	1	4	3	10000	1	0	1	1	2	2	4	1	1	2	0	0	0	0	2	1
1939	0	58	140	29.59	3	3	93	1	100	153	3	1	78	1	0	1	1	2	48	2	2	3	1	1	1	1	1	1	1	1	4	3	89000	2	0	1	1	2	2	5	2	2	2	0	0	0	2	3	1
1940	0	90	155	37.46	3	3	110	1	113	150	3	1	81	2	0	1	1	1	60	4	4	3	1	1	1	1	2	2	1	1	4	3	10000	1	0	1	1	2	2	6	2	2	2	0	0	0	0	2	1
1941	0	68	150	30.22	3	3	100	1	95	126	2	0	74	1	0	0	0	1	68	4	4	3	1	1	1	1	1	1	1	1	1	1	9800	1	0	1	1	2	2	10	3	3	2	0	1	0	0	2	1
1942	0	60	160	23.44	3	3	78	0	98	127	2	0	85	2	0	0	0	1	53	3	3	3	1	1	1	1	1	1	1	1	4	3	50000	1	0	1	1	2	2	5	2	2	2	0	0	0	0	2	1
1943	0	47	142	23.31	3	3	75	0	90	138	2	0	89	2	0	0	0	2	57	3	3	3	1	1	4	3	1	1	1	1	4	3	72000	2	0	1	1	2	2	7	2	2	2	0	0	0	2	3	1
1944	0	88	165	32.32	3	3	96	1	105	123	2	0	65	1	0	0	0	1	41	2	2	3	1	1	1	1	2	3	1	1	4	3	10000	1	0	1	1	2	2	7	2	2	2	0	0	0	0	2	1
1945	0	60	160	23.44	3	3	78	0	98	126	2	0	73	1	0	0	0	2	30	1	1	3	1	1	1	1	3	3	2	3	2	2	10000	1	2000	2	2	2	2	3	1	1	2	0	0	0	0	2	1
1946	0	56	160	21.88	2	1	74	0	96	97	1	0	61	1	0	0	0	1	39	1	1	6	1	1	2	2	2	2	2	2	2	2	90000	2	0	1	1	2	2	3	1	1	2	0	0	0	0	2	1
1947	0	57	155	23.73	3	3	84	0	97	133	2	0	72	1	0	0	0	1	60	4	4	5	1	1	1	1	1	1	1	1	2	2	12000	1	0	1	1	2	2	7	2	2	2	0	0	0	0	2	1
1948	0	48	140	24.49	3	3	75	0	93	125	2	0	72	1	0	0	0	1	72	4	5	5	1	1	1	1	1	1	1	1	2	2	9600	1	0	1	1	2	2	4	1	1	3	0	0	0	0	2	1
1949	0	65	147	30.08	3	3	88	0	107	128	2	0	93	3	1	1	1	1	77	4	5	5	1	1	2	2	2	2	1	1	2	2	9600	1	0	1	1	2	2	4	1	1	2	0	0	0	0	2	1
1950	0	45	143	22.01	2	1	71	0	92	145	3	1	96	3	1	2	1	1	67	4	4	5	1	1	1	1	2	2	2	2	2	2	108000	3	0	1	1	2	2	8	2	2	2	0	0	0	0	2	1
1951	0	52	136	28.11	3	3	92	1	93	104	1	0	74	1	0	0	0	2	62	4	4	4	1	1	2	2	2	2	2	2	2	2	9600	1	0	1	1	2	2	6	2	2	2	0	0	0	0	2	1
1952	0	58	155	24.14	3	3	72	0	97	137	2	0	80	2	0	0	0	1	80	4	6	4	1	1	2	2	2	2	1	1	2	2	120000	3	0	1	1	2	2	4	1	1	2	0	0	0	0	2	1
1953	0	73	150	32.44	3	3	99	1	108	157	3	1	98	3	1	2	1	1	51	3	3	4	1	1	2	2	2	2	2	2	2	2	96000	2	0	1	1	2	2	3	1	1	2	0	0	0	0	2	1
1954	0	56	145	26.63	3	3	81	1	98	117	1	0	69	1	0	0	0	2	62	4	4	4	1	1	1	1	2	1	1	2	2	2	9600	1	0	1	1	2	2	3	1	1	2	0	0	0	0	2	1
1955	0	63	145	29.96	3	3	91	1	105	108	1	0	71	1	0	0	0	1	61	4	4	3	1	1	1	1	1	1	1	1	2	2	180000	3	0	1	1	2	2	5	2	2	2	0	0	0	0	2	1
1956	0	60	150	26.67	3	3	89	0	100	109	1	0	65	1	0	0	0	1	62	4	4	3	1	1	2	2	3	3	2	2	2	2	12000	1	0	1	1	2	2	3	1	1	2	0	0	0	0	2	1
1957	0	58	140	29.59	3	3	93	1	100	124	2	0	80	2	0	0	0	1	49	2	2	2	1	1	1	1	2	2	2	2	2	2	21000	1	0	1	1	2	2	8	2	2	2	0	0	0	0	2	1
1958	0	90	155	37.46	3	3	110	1	113	122	2	0	82	2	0	0	0	2	67	4	4	2	1	1	2	2	2	2	2	2	2	2	9600	1	0	1	1	2	2	3	1	1	2	0	0	0	0	2	1
1959	0	68	150	30.22	3	3	100	1	95	117	1	0	80	2	0	0	0	2	65	4	4	2	1	1	1	1	1	1	1	1	2	2	180000	3	0	1	1	2	2	4	1	1	2	0	0	0	0	2	1
1960	0	60	160	23.44	3	3	78	0	98	122	2	0	70	1	0	0	0	2	30	1	1	3	1	1	1	1	3	3	2	3	2	2	10000	1	2000	2	2	2	2	3	1	1	2	0	0	0	0	2	1
1961	0	56	160	21.88	2	1	74	0	96	110	1	0	66	1	0	0	0	1	39	1	1	6	1	1	2	2	2	2	2	2	2	2	120000	3	0	1	1	2	2	3	1	1	2	0	0	0	0	2	1
1962	0	57	155	23.73	3	3	84	0	97	121	2	0	81	2	0	0	0	1	60	4	4	5	1	1	1	1	1	1	1	1	2	2	9600	1	0	1	1	2	2	7	2	2	2	0	0	0	0	2	1
1963	0	48	140	24.49	3	3	75	0	93	98	1	0	58	1	0	0	0	1	72	4	5	5	1	1	1	1	1	1	1	1	2	2	9600	1	0	1	1	2	2	4	1	1	3	0	0	0	0	2	1
1964	0	65	147	30.08	3	3	88	0	107	130	2	0	87	2	0	0	0	1	77	4	5	5	1	1	2	2	2	2	1	1	2	2	18000	1	0	1	1	2	2	4	1	1	2	0	0	0	0	2	1
1965	0	45	143	22.01	2	1	71	0	92	108	1	0	62	1	0	0	0	1	67	4	4	5	1	1	1	1	2	2	2	2	2	2	180000	3	0	1	1	2	2	8	2	2	2	0	0	0	0	2	1
1966	0	52	136	28.11	3	3	92	1	93	113	1	0	59	1	0	0	0	2	62	4	4	4	1	1	2	2	2	2	2	2	2	2	12000	1	0	1	1	2	2	6	2	2	2	0	0	0	0	2	1
1967	0	58	155	24.14	3	3	72	0	97	112	1	0	77	1	0	0	0	1	80	4	6	4	1	1	2	2	2	2	1	1	2	2	20000	1	0	1	1	2	2	4	1	1	2	0	0	0	0	2	1
1968	0	73	150	32.44	3	3	99	1	108	97	1	0	69	1	0	0	0	1	51	3	3	4	1	1	2	2	2	2	2	2	2	2	96000	2	0	1	1	2	2	3	1	1	2	0	0	0	0	2	1
1969	0	56	145	26.63	3	3	81	1	98	126	2	0	76	1	0	0	0	2	62	4	4	4	1	1	1	1	2	1	1	2	2	2	20000	1	0	1	1	2	2	3	1	1	2	0	0	0	0	2	1
1970	0	63	145	29.96	3	3	91	1	105	163	3	1	103	3	1	2	1	1	61	4	4	3	1	1	1	1	1	1	1	1	2	2	30000	1	0	1	1	2	2	5	2	2	2	0	0	0	0	2	1
1971	0	60	150	26.67	3	3	89	0	100	133	2	0	71	1	0	0	0	1	62	4	4	3	1	1	2	2	3	3	2	2	2	2	25000	1	0	1	1	2	2	3	1	1	2	0	0	0	0	2	1
1972	0	58	140	29.59	3	3	93	1	100	99	1	0	73	1	0	0	0	1	49	2	2	2	1	1	1	1	2	2	2	2	2	2	21000	1	0	1	1	2	2	8	2	2	2	0	0	0	0	2	1
1973	0	90	155	37.46	3	3	110	1	113	114	1	0	82	2	0	0	0	2	67	4	4	2	1	1	2	2	2	2	2	2	2	2	25000	1	0	1	1	2	2	3	1	1	2	0	0	0	0	2	1
1974	0	68	150	30.22	3	3	100	1	95	117	1	0	68	1	0	0	0	2	65	4	4	2	1	1	1	1	1	1	1	1	2	2	34000	1	0	1	1	2	2	4	1	1	2	0	0	0	0	2	1
1975	0	60	160	23.44	3	3	78	0	98	130	2	0	83	2	0	0	0	2	30	1	1	3	1	1	1	1	3	3	2	3	2	2	10000	1	2000	2	2	2	2	3	1	1	2	0	0	0	0	2	1
1976	0	56	160	21.88	2	1	74	0	96	99	1	0	62	1	0	0	0	1	39	1	1	6	1	1	2	2	2	2	2	2	2	2	96000	2	0	1	1	2	2	3	1	1	2	0	0	0	0	2	1
1977	0	57	155	23.73	3	3	84	0	97	129	2	0	91	3	1	1	1	1	60	4	4	5	1	1	1	1	1	1	1	1	2	2	10000	1	0	1	1	2	2	7	2	2	2	0	0	0	0	2	1
1978	0	48	140	24.49	3	3	75	0	93	139	2	0	70	1	0	0	0	1	72	4	5	5	1	1	1	1	1	1	1	1	2	2	9600	1	0	1	1	2	2	4	1	1	3	0	0	0	0	2	1
1979	0	65	147	30.08	3	3	88	0	107	140	3	1	85	2	0	1	1	1	77	4	5	5	1	1	2	2	2	2	1	1	2	2	12000	1	0	1	1	2	2	4	1	1	2	0	0	0	0	2	1
1980	0	45	143	22.01	2	1	71	0	92	114	1	0	79	1	0	0	0	1	67	4	4	5	1	1	1	1	2	2	2	2	2	2	9600	1	0	1	1	2	2	8	2	2	2	0	0	0	0	2	1
1981	0	52	136	28.11	3	3	92	1	93	101	1	0	58	1	0	0	0	2	62	4	4	4	1	1	2	2	2	2	2	2	2	2	9600	1	0	1	1	2	2	6	2	2	2	0	0	0	0	2	1
1982	0	58	155	24.14	3	3	72	0	97	120	2	0	85	2	0	0	0	1	80	4	6	4	1	1	2	2	2	2	1	1	2	2	12000	1	0	1	1	2	2	4	1	1	2	0	0	0	0	2	1
1983	0	73	150	32.44	3	3	99	1	108	120	2	0	79	1	0	0	0	1	51	3	3	4	1	1	2	2	2	2	2	2	2	2	120000	3	0	1	1	2	2	3	1	1	2	0	0	0	0	2	1
1984	0	56	145	26.63	3	3	81	1	98	127	2	0	79	1	0	0	0	2	62	4	4	4	1	1	1	1	2	1	1	2	2	2	9600	1	0	1	1	2	2	3	1	1	2	0	0	0	0	2	1
1985	0	63	145	29.96	3	3	91	1	105	122	2	0	80	2	0	0	0	1	61	4	4	3	1	1	1	1	1	1	1	1	2	2	12000	1	0	1	1	2	2	5	2	2	2	0	0	0	0	2	1
1986	0	60	150	26.67	3	3	89	0	100	110	1	0	73	1	0	0	0	1	62	4	4	3	1	1	2	2	3	3	2	2	2	2	84000	2	0	1	1	2	2	3	1	1	2	0	0	0	0	2	1
1987	0	58	140	29.59	3	3	93	1	100	134	2	0	81	2	0	0	0	1	49	2	2	2	1	1	1	1	2	2	2	2	2	2	21000	1	0	1	1	2	2	8	2	2	2	0	0	0	0	2	1
1988	0	90	155	37.46	3	3	110	1	113	126	2	0	72	1	0	0	0	2	67	4	4	2	1	1	2	2	2	2	2	2	2	2	12000	1	0	1	1	2	2	3	1	1	2	0	0	0	0	2	1
1989	0	68	150	30.22	3	3	100	1	95	133	2	0	84	2	0	0	0	2	65	4	4	2	1	1	1	1	1	1	1	1	2	2	12000	1	0	1	1	2	2	4	1	1	2	0	0	0	0	2	1
1990	0	60	160	23.44	3	3	78	0	98	138	2	0	84	2	0	0	0	2	30	1	1	3	1	1	1	1	3	3	2	3	2	2	10000	1	2000	2	2	2	2	3	1	1	2	0	0	0	0	2	1
1991	0	56	160	21.88	2	1	74	0	96	141	3	1	77	1	0	1	1	1	39	1	1	6	1	1	2	2	2	2	2	2	2	2	96000	2	0	1	1	2	2	3	1	1	2	0	0	0	0	2	1
1992	0	57	155	23.73	3	3	84	0	97	141	3	1	80	2	0	1	1	1	60	4	4	5	1	1	1	1	1	1	1	1	2	2	18000	1	0	1	1	2	2	7	2	2	2	0	0	0	0	2	1
1993	0	48	140	24.49	3	3	75	0	93	137	2	0	70	1	0	0	0	1	72	4	5	5	1	1	1	1	1	1	1	1	2	2	12000	1	0	1	1	2	2	4	1	1	3	0	0	0	0	2	1
1994	0	65	147	30.08	3	3	88	0	107	120	2	0	72	1	0	0	0	1	77	4	5	5	1	1	2	2	2	2	1	1	2	2	9600	1	0	1	1	2	2	4	1	1	2	0	0	0	0	2	1
1995	0	45	143	22.01	2	1	71	0	92	126	2	0	85	2	0	0	0	1	67	4	4	5	1	1	1	1	2	2	2	2	2	2	9600	1	0	1	1	2	2	8	2	2	2	0	0	0	0	2	1
1996	0	52	136	28.11	3	3	92	1	93	167	3	1	106	3	1	2	1	2	62	4	4	4	1	1	2	2	2	2	2	2	2	2	108000	3	0	1	1	2	2	6	2	2	2	0	0	0	0	2	1
1997	0	58	155	24.14	3	3	72	0	97	157	3	1	90	3	1	2	1	1	80	4	6	4	1	1	2	2	2	2	1	1	2	2	9600	1	0	1	1	2	2	4	1	1	2	0	0	0	0	2	1
1998	0	73	150	32.44	3	3	99	1	108	136	2	0	91	3	1	1	1	1	51	3	3	4	1	1	2	2	2	2	2	2	2	2	120000	3	0	1	1	2	2	3	1	1	2	0	0	0	0	2	1
1999	0	56	145	26.63	3	3	81	1	98	98	1	0	63	1	0	0	0	2	62	4	4	4	1	1	1	1	2	1	1	2	2	2	120000	3	0	1	1	2	2	3	1	1	2	0	0	0	0	2	1
[truncated: 553 more rows]
[truncated: 179 more columns]
